# Supplementary material for: Uncovering the transcriptional responses of tobacco (Nicotiana tabacum L.) roots to Ralstonia solanacearum infection: a comparative study of resistant and susceptible cultivars
Source: BMC Plant Biol. 2023 Dec 6;23:620. doi: 10.1186/s12870-023-04633-w (PMC10699017; doi:10.1186/s12870-023-04633-w)
Supplement: Supplementary file 1 — Additional file 1. [file 12870_2023_4633_MOESM1_ESM.xlsx]

## Sheet: Table S1
Table S1 Statistical analysis of tobacco transcriptome reads mapped to reference genome
			Total reads					Reads mapped to genome
Sample name	Time	Varieties	Raw reads (M)	Clean reads (M)	Clean reads Q20 (%)	Clean reads Q30 (%)	GC (%)	Unique mapped (M)	Multiple mapped (M)	Unmapped (M)	Total mapped (%)	Mapped to gene (M)
R-0h	0h-R1	D101	49.91	49.73 (99.64%)	98.17	94.26	43.08	44.85 (90.39%)	2.75 (5.54%)	2.02 (4.08%)	47.59 (95.92%)	37.83 (79.48%)
R-0h	0h-R2	D101	44.75	44.58 (99.63%)	98.29	94.58	43.04	40.02 (89.95%)	2.63 (5.91%)	1.84 (4.14%)	42.65 (95.86%)	33.62 (78.84%)
R-0h	0h-R3	D101	49.16	48.99 (99.65%)	98.2	94.32	42.98	44.16 (90.28%)	2.75 (5.63%)	2 (4.09%)	46.92 (95.91%)	37.1 (79.09%)
R-6h	6h-R1	D101	46.43	46.27 (99.64%)	98.23	94.38	42.78	41.24 (89.28%)	2.58 (5.58%)	2.38 (5.15%)	43.81 (94.85%)	33.81 (77.17%)
R-6h	6h-R2	D101	49.41	49.24 (99.66%)	98.37	94.75	42.73	43.9 (89.31%)	2.75 (5.6%)	2.5 (5.09%)	46.66 (94.91%)	35.93 (77.01%)
R-6h	6h-R3	D101	40.81	40.66 (99.64%)	98.19	94.28	42.8	36.19 (89.17%)	2.27 (5.59%)	2.13 (5.24%)	38.46 (94.76%)	29.67 (77.15%)
R-1d	1d-R1	D101	42.44	42.3 (99.66%)	98.28	94.54	43.07	37.12 (88.14%)	2.27 (5.39%)	2.73 (6.47%)	39.4 (93.53%)	30.91 (78.46%)
R-1d	1d-R2	D101	45.35	45.19 (99.64%)	98.1	94.11	43.21	39.43 (87.46%)	2.52 (5.59%)	3.13 (6.95%)	41.95 (93.05%)	33.03 (78.72%)
R-1d	1d-R3	D101	48.23	48.06 (99.64%)	97.77	93.32	43	42.07 (87.8%)	2.6 (5.43%)	3.24 (6.77%)	44.68 (93.23%)	35.12 (78.6%)
R-3d	3d-R1	D101	44.85	44.69 (99.65%)	98.35	94.68	42.97	36.3 (81.48%)	2.42 (5.42%)	5.83 (13.09%)	38.72 (86.91%)	29.63 (76.53%)
R-3d	3d-R2	D101	45.95	45.76 (99.6%)	97.8	93.38	42.98	36.91 (80.92%)	2.36 (5.16%)	6.35 (13.91%)	39.27 (86.09%)	30.19 (76.89%)
R-3d	3d-R3	D101	45.31	45.14 (99.63%)	98.17	94.2	42.95	36.89 (81.98%)	2.3 (5.11%)	5.81 (12.91%)	39.19 (87.09%)	30.13 (76.88%)
R-7d	7d-R1	D101	48.84	48.69 (99.68%)	98.42	94.88	42.92	33.63 (69.27%)	2.38 (4.91%)	12.53 (25.82%)	36.01 (74.18%)	26.68 (74.09%)
R-7d	7d-R2	D101	55.49	55.26 (99.58%)	97.66	93.03	42.81	37.81 (68.62%)	2.59 (4.7%)	14.7 (26.68%)	40.4 (73.32%)	29.95 (74.13%)
R-7d	7d-R3	D101	58.89	58.67 (99.62%)	98.17	94.24	42.91	39.94 (68.44%)	2.74 (4.7%)	15.68 (26.86%)	42.69 (73.14%)	31.65 (74.14%)
S-0h	0h-R1	Honghuadajinyuan	53.7	53.47 (99.58%)	97.69	93.09	42.89	47.66 (89.27%)	3.01 (5.64%)	2.72 (5.1%)	50.67 (94.9%)	39.61 (78.18%)
S-0h	0h-R2	Honghuadajinyuan	54.67	54.45 (99.6%)	97.91	93.6	42.94	48.63 (89.45%)	3.18 (5.84%)	2.56 (4.7%)	51.81 (95.3%)	40.58 (78.32%)
S-0h	0h-R3	Honghuadajinyuan	47.5	47.33 (99.65%)	98.38	94.77	43	42.69 (90.34%)	2.64 (5.59%)	1.92 (4.06%)	45.33 (95.94%)	35.71 (78.78%)
S-6h	6h-R1	Honghuadajinyuan	48.38	48.2 (99.62%)	98.06	93.97	42.65	43.21 (89.81%)	2.68 (5.57%)	2.22 (4.62%)	45.89 (95.38%)	35.09 (76.46%)
S-6h	6h-R2	Honghuadajinyuan	54.45	54.24 (99.6%)	98.16	94.24	42.81	48.54 (89.79%)	3.08 (5.7%)	2.44 (4.52%)	51.62 (95.48%)	39.75 (77%)
S-6h	6h-R3	Honghuadajinyuan	51.39	51.2 (99.62%)	98.14	94.18	42.78	45.82 (89.7%)	2.94 (5.75%)	2.33 (4.56%)	48.75 (95.44%)	37.44 (76.79%)
S-1d	1d-R1	Honghuadajinyuan	58.66	58.46 (99.67%)	98.27	94.5	43.05	52.03 (89.18%)	3.42 (5.86%)	2.89 (4.96%)	55.45 (95.04%)	43.19 (77.89%)
S-1d	1d-R2	Honghuadajinyuan	51.02	50.84 (99.65%)	98.26	94.47	43	45.34 (89.35%)	2.86 (5.64%)	2.55 (5.02%)	48.2 (94.98%)	37.54 (77.89%)
S-1d	1d-R3	Honghuadajinyuan	49.38	49.21 (99.65%)	98.44	94.94	42.93	43.83 (89.27%)	2.85 (5.8%)	2.42 (4.92%)	46.68 (95.08%)	36.15 (77.44%)
S-3d	3d-R1	Honghuadajinyuan	46.16	46.01 (99.67%)	98.26	94.47	43.01	39.14 (85.3%)	2.59 (5.64%)	4.16 (9.06%)	41.73 (90.94%)	32.21 (77.19%)
S-3d	3d-R2	Honghuadajinyuan	44.76	44.62 (99.67%)	98.29	94.56	42.83	38 (85.41%)	2.39 (5.37%)	4.1 (9.22%)	40.39 (90.78%)	30.95 (76.64%)
S-3d	3d-R3	Honghuadajinyuan	52.17	52 (99.67%)	98.17	94.25	42.81	44.08 (85.03%)	3 (5.79%)	4.76 (9.18%)	47.08 (90.82%)	35.98 (76.43%)
S-7d	7d-R1	Honghuadajinyuan	44.63	44.45 (99.6%)	97.57	92.78	42.66	36.09 (81.38%)	2.45 (5.53%)	5.8 (13.08%)	38.54 (86.92%)	28.96 (75.13%)
S-7d	7d-R2	Honghuadajinyuan	41.26	41.12 (99.66%)	98.4	94.77	42.79	33.62 (81.99%)	2.33 (5.69%)	5.05 (12.32%)	35.95 (87.68%)	27.06 (75.26%)
S-7d	7d-R3	Honghuadajinyuan	44.78	44.61 (99.61%)	97.87	93.54	42.73	36.05 (81.06%)	2.45 (5.51%)	5.97 (13.43%)	38.51 (86.57%)	28.96 (75.21%)
Total			1458.74	1453.42 (99.64%)				1235.21 (85.29%)	79.77 (5.51%)	134.77 (9.2%)	1314.98 (90.8%)	1014.43 (77.06%)
Mean			48.62	48.45 (99.64%)	98.13	94.17	42.9	41.17 (85.29%)	2.66 (5.51%)	4.49 (9.2%)	43.83 (90.8%)	33.81 (77.06%)
Minimum			40.81	40.66 (99.58%)	97.57	92.78	42.65	33.62 (68.44%)	2.27 (4.7%)	1.84 (4.06%)	35.95 (73.14%)	26.68 (74.09%)
Maximum			58.89	58.67 (99.68%)	98.44	94.94	43.21	52.03 (90.39%)	3.42 (5.91%)	15.68 (26.86%)	55.45 (95.94%)	43.19 (79.48%)

## Sheet: Table S2
Table S2 Number of differentially expressed genes identified in resistant and susceptible tobacco cultivars at different time points in response to Ralstonia solanacearum
Tobacco gene responses to Ralstonia solanacearum		R-6h			R-1d			R-3d			R-7d			S-6h			S-1d			S-3d			S-7d			Functional annotation analysis
Gene ID	Gene name	Log2FC	FDR	Regulation	Log2FC	FDR	Regulation	Log2FC	FDR	Regulation	Log2FC	FDR	Regulation	Log2FC	FDR	Regulation	Log2FC	FDR	Regulation	Log2FC	FDR	Regulation	Log2FC	FDR	Regulation	Description	KEGG_A_class	KEGG_B_class	Pathway	K_ID	GO Component	GO Function	GO Process	TF_family
MSTRG.100	LON2	0.822002	0.175307	NA	-0.173149	0.947899	NA	0.325359	0.744954	NA	-1.96605	0.0163186	Down	5.64386	0.685887	NA	4.05889	0.927011	NA	6.12928	0.552982	NA	0	1	NA	lon protease homolog 2, peroxisomal-like [Hevea brasiliensis]	-	-	-	-	-	-	-	--
MSTRG.10031	--	-2.44895	8.38e-44	Down	-1.36452	2.99e-17	Down	-1.04228	5.29e-13	Down	-1.07609	5.02e-09	Down	-2.11422	2.01e-28	Down	-0.722875	6.51e-05	NA	-0.0164556	0.898137	NA	-0.327445	0.203011	NA	hypothetical protein A4A49_21077 [Nicotiana attenuata]	-	-	-	-	-	-	-	--
MSTRG.10035	--	0.0466262	0.998879	NA	0.0157101	0.964641	NA	0.498158	0.375052	NA	-1.65509	0.00861437	Down	0.530515	0.332459	NA	0.966212	0.0188807	NA	0.557995	0.378348	NA	-0.125531	0.944684	NA	-	-	-	-	-	-	-	-	--
MSTRG.10055	--	-0.408465	0.777978	NA	-0.489385	0.841761	NA	-0.489385	0.695703	NA	-3.25123	0.0145246	Down	0.21818	0.921895	NA	0.38529	0.876616	NA	1.08573	0.373242	NA	-0.91427	0.588324	NA	PREDICTED: cysteine-rich repeat secretory protein 15 [Solanum tuberosum]	-	-	-	-	-	-	-	--
MSTRG.1014	--	-0.440573	0.93754	NA	-1.20353	0.856334	NA	0.14439	0.976497	NA	2.86581	0.125517	NA	1.11151	0.668325	NA	-0.106915	0.982337	NA	-0.853159	0.857972	NA	2.31677	0.0424504	Up	-	-	-	-	-	-	-	-	--
MSTRG.10179	--	0.439043	0.741221	NA	0.111748	0.967183	NA	0.723346	0.420104	NA	1.28466	0.00368425	Up	0.930291	0.425694	NA	0.520007	0.759505	NA	0.811238	0.522254	NA	2.09863	0.000593369	Up	PREDICTED: zinc finger MYM-type protein 1-like [Nicotiana attenuata]	-	-	-	-	GO:0005911//cell-cell junction	-	-	--
MSTRG.10213	--	-0.0909085	0.93754	NA	-0.450967	0.82835	NA	1.25506	0.0153799	Up	0.216086	0.592373	NA	-0.14652	0.831141	NA	-0.378062	0.570814	NA	0.0623054	0.9818	NA	0.0428043	0.820841	NA	-	-	-	-	-	-	-	-	--
MSTRG.10300	--	0.690672	0.689419	NA	0.786719	0.597608	NA	1.61557	0.0371744	Up	1.01678	0.151247	NA	-0.41366	0.693328	NA	-0.272158	0.838832	NA	0.200375	0.923206	NA	-0.52822	0.648916	NA	-	-	-	-	-	-	-	-	--
MSTRG.10303	--	1.34054	0.000325246	Up	0.170619	0.885938	NA	0.607683	0.277097	NA	3.03395	7.84e-40	Up	1.15951	0.000279107	Up	0.273376	0.73237	NA	0.356792	0.638958	NA	2.54284	5.25e-29	Up	Gag [Coffea canephora]	-	-	-	-	-	-	-	--
MSTRG.10304	--	0.913288	0.102674	NA	0.592955	0.401683	NA	0.975752	0.0575987	NA	3.14023	3.07e-35	Up	0.614291	0.118418	NA	0.301269	0.641461	NA	0.0136104	0.982643	NA	2.16764	2.24e-22	Up	RNase H family protein [Solanum demissum]	-	-	-	-	-	-	-	--
MSTRG.10346	--	-1.49145	1.4e-34	Down	-0.081296	0.925023	NA	0.32668	0.0176158	NA	-0.0399298	0.255905	NA	-1.33564	5.88e-33	Down	0.451462	1.29e-05	NA	0.604293	3.18e-09	NA	0.0566729	0.263714	NA	-	-	-	-	-	-	-	-	--
MSTRG.10363	--	-0.0279212	0.918058	NA	-0.199885	0.797484	NA	-0.325822	0.220013	NA	-1.20635	0.000238602	Down	-0.153064	0.658051	NA	-0.128137	0.742988	NA	-0.0880597	0.816162	NA	-0.860716	0.00613755	NA	PREDICTED: ubiquitin isoform X1 [Capsicum annuum]	Genetic Information Processing	ko04120//Ubiquitin mediated proteolysis	ko04120//Ubiquitin mediated proteolysis	K03873	-	GO:0032550//purine ribonucleoside binding	-	--
MSTRG.10368	--	-0.172389	0.932253	NA	-0.0298499	0.987876	NA	-0.536545	0.651877	NA	-3.06547	0.0149738	Down	-0.419456	0.769091	NA	0.589368	0.611871	NA	0.763197	0.48156	NA	-2.2136	0.0663388	NA	PREDICTED: uncharacterized mitochondrial protein AtMg00810-like [Nicotiana tabacum]	-	-	-	-	-	-	GO:0044237//cellular metabolic process	--
MSTRG.10387	MAIL3	1.89812	0.240939	NA	1.47131	0.538082	NA	-0.316474	0.933939	NA	2.3944	0.0369253	Up	0.208947	0.924612	NA	-0.446608	0.857197	NA	-0.200697	0.936995	NA	0.241008	0.828382	NA	protein MAIN-LIKE 2-like [Nicotiana tomentosiformis]	-	-	-	-	-	-	-	--
MSTRG.10417	--	0.130704	0.979835	NA	0.361188	0.913452	NA	-0.025091	0.970525	NA	1.48631	0.0451769	Up	0.660064	0.682499	NA	0.156402	0.942001	NA	0.27946	0.923206	NA	0.528819	0.593526	NA	nucleomorphin-like [Nicotiana tomentosiformis]	-	-	-	-	-	-	-	--
MSTRG.1046	--	0.324962	0.930653	NA	-0.177538	0.957016	NA	0.678072	0.568609	NA	3.25192	1.77e-16	Up	0.517535	0.615777	NA	0.704993	0.424716	NA	0.395138	0.798041	NA	1.94973	7.38e-06	Up	oleosin-B6-like [Nicotiana tomentosiformis]	-	-	-	-	-	-	-	--
MSTRG.10468	--	0.963208	0.358583	NA	0.380905	0.846383	NA	1.10506	0.194889	NA	0.881059	0.133216	NA	1.95374	0.00100469	Up	0.068387	0.992492	NA	0.756443	0.606787	NA	1.04142	0.156051	NA	-	-	-	-	-	-	-	-	--
MSTRG.10507	--	0	1	NA	0	1	NA	7.12928	0.602936	NA	10.4374	5.47e-05	Up	-2.1964	0.595962	NA	-1.2578	0.783091	NA	-2.1964	0.66935	NA	2.11951	0.110455	NA	Protein disulfide isomerase-like 1-4 [Capsicum chinense]	-	-	-	-	-	-	-	--
MSTRG.10520	At4g29360	0.632128	0.270629	NA	0.841201	0.0783427	NA	0.919331	0.0345286	NA	-1.94442	0.00351122	Down	1.83218	0.000655919	Up	2.53698	1.17e-09	Up	2.39552	2.59e-07	Up	0	0.951297	NA	glucan endo-1,3-beta-glucosidase 12-like [Nicotiana tomentosiformis]	-	-	-	-	GO:0016020//membrane;GO:0071944//cell periphery	GO:0008422//beta-glucosidase activity	GO:0044238//primary metabolic process	--
MSTRG.10527	--	1.03342	3.18e-16	Up	0.894308	5.83e-15	NA	1.28139	1.78e-33	Up	1.39274	9.52e-45	Up	0.757386	1.58e-12	NA	0.782141	2.07e-15	NA	0.993848	1e-20	NA	0.9073	1.09e-19	NA	PREDICTED: uncharacterized protein LOC107769843 [Nicotiana tabacum]	-	-	-	-	-	-	-	--
MSTRG.10540	UBI11	-0.0212321	0.820615	NA	0.475911	8.6e-06	NA	0.872648	1.08e-17	NA	1.83455	2.7e-135	Up	0.036541	0.959584	NA	0.630349	1.49e-11	NA	0.785171	4.31e-16	NA	1.46494	2.86e-83	Up	Os06g0681400, partial [Oryza sativa Japonica Group]	-	-	-	-	GO:0043231//intracellular membrane-bounded organelle	-	GO:0019941//modification-dependent protein catabolic process;GO:0036211//protein modification process	--
MSTRG.10550	--	1.90689	0.815953	NA	2.61471	0.634697	NA	2.9542	0.37411	NA	5.52356	0.00018999	Up	0.0193653	0.999688	NA	-0.537028	0.868	NA	1.2824	0.484462	NA	2.93265	8.75e-05	Up	-	-	-	-	-	-	-	-	--
MSTRG.10562	--	0.479253	0.0739432	NA	0.00195885	0.952825	NA	1.22127	1.91e-13	Up	1.20945	4.06e-17	Up	0.354556	0.176039	NA	0.493263	0.0357383	NA	0.35621	0.261855	NA	0.88558	8.71e-08	NA	PREDICTED: isoleucine--tRNA ligase, chloroplastic/mitochondrial-like [Nicotiana tabacum]	Genetic Information Processing	ko00970//Aminoacyl-tRNA biosynthesis	ko00970//Aminoacyl-tRNA biosynthesis	K01870	-	-	-	--
MSTRG.10577	--	0.262557	0.620639	NA	-0.331992	0.532143	NA	0.543788	0.00554422	NA	1.07332	5.48e-16	Up	-0.121745	0.905876	NA	-0.320886	0.515699	NA	-0.0401655	0.278172	NA	0.619298	4.96e-06	NA	uncharacterized protein LOC104112532 isoform X3 [Nicotiana tomentosiformis]	-	-	-	-	-	-	-	--
MSTRG.10647	--	-1.1582	0.449573	NA	0.334714	0.886076	NA	-0.532419	0.754986	NA	-3.58925	0.0392495	Down	0	1	NA	6.1964	0.834993	NA	6.86625	0.687905	NA	5.54432	0.820841	NA	similar to CYCLIN D3;2 [Actinidia rufa]	-	-	-	-	-	-	-	--
MSTRG.10648	--	1.02673	0.000145889	Up	0.589368	0.0639707	NA	0.948173	0.000643226	NA	-0.0806068	0.819881	NA	0.389346	0.291074	NA	-0.167403	0.733969	NA	0.535235	0.144343	NA	-0.478769	0.270666	NA	hypothetical protein H5410_045413 [Solanum commersonii]	-	-	-	-	-	-	-	--
MSTRG.1066	--	1.9542	0.579935	NA	1.75489	0.697304	NA	2.74147	0.251851	NA	5.25267	7.65e-06	Up	0.527932	0.905339	NA	-0.178337	0.943307	NA	0.480626	0.923206	NA	3.22119	0.000510036	Up	-	-	-	-	-	-	-	-	--
MSTRG.10792	--	0.192087	0.91857	NA	0.0526269	0.956942	NA	0.319246	0.707227	NA	1.18425	8.95e-05	Up	0.214695	0.839601	NA	0.619006	0.21516	NA	0.321101	0.73971	NA	0.6822	0.0702329	NA	-	-	-	-	-	-	-	-	--
MSTRG.10837	--	0.584963	0.718283	NA	0.199815	0.943153	NA	-0.569366	0.673786	NA	1.91246	8.46e-05	Up	0.325486	0.829306	NA	0.26748	0.878794	NA	0.195425	0.923206	NA	1.20318	0.0309579	Up	-	-	-	-	-	-	-	-	--
MSTRG.10841	--	0.770156	5.75e-05	NA	-0.790709	2.45e-05	NA	-0.294487	0.0293236	NA	0.433538	1.99e-05	NA	1.08126	1.73e-13	Up	-0.956931	7.59e-09	NA	-0.639138	7.07e-05	NA	1.04779	3.49e-19	Up	PREDICTED: phosphatidylinositol transfer protein 1-like [Nicotiana tabacum]	-	-	-	-	-	-	-	--
MSTRG.10887	RFS6	2.06587	4.48e-12	Up	1.64444	2.42e-07	Up	2.09345	1e-12	Up	1.73149	9.82e-10	Up	2.31144	1.7e-07	Up	3.31984	1.86e-20	Up	3.66049	1.88e-23	Up	3.64218	3.45e-26	Up	probable galactinol--sucrose galactosyltransferase 1 isoform X1 [Nicotiana tomentosiformis]	-	-	-	-	-	GO:0016757//transferase activity, transferring glycosyl groups	-	--
MSTRG.10899	--	0.589149	0.0438975	NA	0.296188	0.411045	NA	0.523171	0.078913	NA	1.05897	1.2e-09	Up	0.711804	0.00150603	NA	0.443408	0.121836	NA	0.519453	0.0805723	NA	0.876919	5.59e-06	NA	hypothetical protein A4A49_41653 [Nicotiana attenuata]	-	-	-	-	-	-	-	--
MSTRG.10913	--	-0.459432	0.95039	NA	0.347923	0.976528	NA	0.788496	0.889849	NA	-0.289507	0.904639	NA	1.18442	0.701545	NA	1.39855	0.687385	NA	2.88042	0.036645	Up	1.96683	0.169709	NA	UBN2_3 domain-containing protein [Cephalotus follicularis]	-	-	-	-	-	-	-	--
MSTRG.10919	--	2.35931	1.63e-08	Up	0.807355	0.316197	NA	0.523562	0.608215	NA	1.03122	0.0290005	Up	3.19305	6.37e-24	Up	0.633678	0.501514	NA	1.06413	0.104736	NA	1.32716	0.00468771	Up	PREDICTED: uncharacterized protein LOC107826151 [Nicotiana tabacum]	-	-	-	-	-	-	-	--
MSTRG.10938	HAT	0.681987	0.306666	NA	0.0970245	0.947899	NA	-0.223438	0.799623	NA	0.4899	0.169829	NA	1.07712	0.000512013	Up	0.806163	0.0228087	NA	1.10259	0.000964477	Up	0.993732	0.000717791	NA	PREDICTED: zinc finger BED domain-containing protein RICESLEEPER 1-like [Solanum tuberosum]	-	-	-	-	-	-	-	--
MSTRG.10939	Os05g0583200	1.60726	0.0029557	Up	1.43844	0.00697943	Up	0.766328	0.369141	NA	1.6806	7.83e-05	Up	0.846857	0.00516799	NA	0.85444	0.00430781	NA	0.612056	0.133034	NA	0.529199	0.0737279	NA	PREDICTED: zinc finger BED domain-containing protein RICESLEEPER 3-like [Nicotiana tabacum]	-	-	-	-	-	-	-	--
MSTRG.10951	pol	-0.255316	0.625236	NA	-0.496525	0.463106	NA	-0.113023	0.836854	NA	-1.13714	0.0233754	Down	-0.394476	0.25209	NA	0.280189	0.535037	NA	-0.1791	0.69553	NA	-0.578076	0.158291	NA	Retrovirus-related Pol polyprotein from transposon 17.6 [Cajanus cajan]	-	-	-	-	-	-	-	--
MSTRG.10995	--	0.22104	0.881627	NA	-0.110558	0.967494	NA	0.00942941	0.979372	NA	1.00472	0.00170537	Up	-0.0608608	0.922919	NA	0.341168	0.694648	NA	0.482942	0.528398	NA	0.986278	0.00737806	NA	-	-	-	-	-	-	-	-	--
MSTRG.10998	--	-0.344068	0.239675	NA	-0.351609	0.470201	NA	-0.546956	0.0526212	NA	-2.17289	2.96e-09	Down	-0.188702	0.655036	NA	-0.244908	0.60613	NA	-0.0506261	0.898394	NA	-0.980782	0.00773445	NA	PREDICTED: protein EIN4-like [Nicotiana sylvestris]	-	-	-	-	-	-	-	--
MSTRG.11054	--	0	1	NA	0	1	NA	0	1	NA	9.26053	0.0354786	Up	0	1	NA	0	1	NA	0	1	NA	8.77039	0.101908	NA	PREDICTED: monosaccharide-sensing protein 2-like [Nicotiana tabacum]	-	-	-	-	-	-	-	--
MSTRG.11080	--	-0.105093	0.766778	NA	-0.242787	0.66471	NA	-0.546075	0.0201377	NA	-1.14583	0.000585469	Down	-0.524245	0.0434999	NA	-0.145236	0.537073	NA	-0.406282	0.0931738	NA	-0.601118	0.0397188	NA	Succinate dehydrogenase [Actinidia chinensis var. chinensis] [Actinidia chinensis]	-	-	-	-	-	-	-	--
MSTRG.11125	--	-1.34792	0.851919	NA	-1.48543	0.896525	NA	0.61891	0.898338	NA	4.69249	1.66e-06	Up	1.078	0.913881	NA	0.736966	0.927011	NA	2.078	0.657722	NA	5.13841	0.000782945	Up	CWF19-like protein 2 [Nicotiana tomentosiformis]	-	-	-	-	-	-	GO:0003006//developmental process involved in reproduction;GO:0006310//DNA recombination;GO:0006405//RNA export from nucleus;GO:0009409//response to cold;GO:0009639//response to red or far red light;GO:0009756//carbohydrate mediated signaling;GO:0019827//stem cell population maintenance;GO:0032446//protein modification by small protein conjugation;GO:0048507//meristem development;GO:0048580//regu…	--
MSTRG.11180	ATG18A	1.0925	2.68e-07	Up	0.537397	0.0319069	NA	0.958466	2.48e-05	NA	1.35888	5.71e-14	Up	0.851025	2.14e-05	NA	0.635236	0.00542586	NA	0.65919	0.0145708	NA	0.678498	0.000530356	NA	PREDICTED: cytochrome P450 724B1-like [Nicotiana tabacum]	-	-	-	-	-	-	-	--
MSTRG.11189	--	-1.15791	0.0656143	NA	-0.489292	0.69869	NA	-1.15791	0.114379	NA	-2.9386	0.000624939	Down	-0.953526	0.00438729	NA	-1.45568	2.11e-05	Down	-1.08398	0.00279251	Down	-5.58496	2.51e-09	Down	probable LRR receptor-like serine/threonine-protein kinase At3g47570 [Coffea arabica]	-	-	-	-	-	-	-	--
MSTRG.11194	--	-1.9542	0.76562	NA	1.33121	0.71665	NA	1.76005	0.424369	NA	4.32193	2.29e-06	Up	-0.321928	0.921895	NA	-0.556393	0.914122	NA	-0.286304	0.939155	NA	2.9222	0.00244694	Up	PREDICTED: monosaccharide-sensing protein 2-like [Nicotiana tabacum]	-	-	-	-	-	-	-	--
MSTRG.11204	--	0.737149	4.75e-07	NA	0.16235	0.501222	NA	0.690083	5.63e-06	NA	1.29372	5.99e-35	Up	0.65052	5.02e-08	NA	0.244321	0.193574	NA	0.477977	0.00314884	NA	1.14909	1.05e-29	Up	keratin, type II cytoskeletal cochleal-like [Nicotiana tomentosiformis]	-	-	-	-	-	-	-	--
MSTRG.11205	--	2.86507	0.123836	NA	-5.54432	0.787963	NA	1.6845	0.555814	NA	7.09125	4.54e-16	Up	5.01919	1.44e-05	Up	-0.485427	0.927011	NA	2.21501	0.264634	NA	6.41181	1.78e-10	Up	PREDICTED: zeatin O-glucosyltransferase-like [Nicotiana attenuata]	Metabolism	ko00908//Zeatin biosynthesis	ko00908//Zeatin biosynthesis	K13495	-	GO:0016740//transferase activity	-	--
MSTRG.11218	--	0.786486	0.563177	NA	1.48215	0.0459638	Up	0.812797	0.465302	NA	1.21583	0.057438	NA	0.32019	0.566926	NA	0.173917	0.844087	NA	0.606713	0.152904	NA	0.676676	0.0252295	NA	-	-	-	-	-	-	-	-	--
MSTRG.11254	--	-0.198239	0.596711	NA	-0.812047	0.0281664	NA	-0.013986	0.931223	NA	0.730635	1.99e-05	NA	0.465664	0.12188	NA	0.246336	0.605864	NA	0.314213	0.507862	NA	1.08147	1.12e-06	Up	-	-	-	-	-	-	-	-	--
MSTRG.11261	TAX1	1.57154	0.348701	NA	0.945552	0.725801	NA	2.44478	0.0157874	Up	2.80735	0.000435434	Up	0.752314	0.666775	NA	1.18103	0.359545	NA	1.90432	0.0364565	Up	0.815049	0.455732	NA	signaling peptide TAXIMIN 1 [Macadamia integrifolia]	-	-	-	-	-	-	-	--
MSTRG.11275	--	0.00840244	0.969426	NA	-0.512648	0.531451	NA	0.387816	0.505923	NA	1.29677	1.68e-07	Up	0.830192	0.0294912	NA	0.167842	0.867315	NA	0.137504	0.924182	NA	1.24022	4.12e-05	Up	-	-	-	-	-	-	-	-	--
MSTRG.11292	--	-0.540232	0.0366365	NA	-0.454353	0.220732	NA	-0.813948	0.000967224	NA	-1.99385	4e-10	Down	-0.667368	0.00204793	NA	0.0545899	0.945193	NA	-0.0173705	0.922216	NA	-1.30192	8.59e-07	Down	-	-	-	-	-	-	-	-	--
MSTRG.11321	--	7.1964	0.153364	NA	4.05889	0.947899	NA	7.49185	0.437772	NA	13.1653	1.28e-16	Up	0.777608	0.878569	NA	-0.63743	0.927011	NA	-1.22239	0.841627	NA	6.20247	9.94e-12	Up	PREDICTED: F-box protein At3g07870-like [Erythranthe guttata]	-	-	-	-	-	-	-	--
MSTRG.11343	--	-0.226544	0.618175	NA	-0.154901	0.938825	NA	-0.332926	0.405893	NA	-1.05801	0.0200985	Down	-0.521437	0.307864	NA	0.375058	0.467383	NA	0.101493	0.963631	NA	-0.251023	0.738431	NA	PREDICTED: uncharacterized protein LOC107783930 [Nicotiana tabacum]	-	-	-	-	-	-	-	--
MSTRG.11345	CEQORH	0.458925	0.710686	NA	0.0221107	0.97841	NA	0.899071	0.126697	NA	1.21681	0.00108764	Up	0.327664	0.742875	NA	0.381603	0.690081	NA	0.628369	0.411071	NA	1.42077	0.000155876	Up	chloroplast envelope quinone oxidoreductase homolog [Nicotiana tomentosiformis]	Metabolism;Metabolism	ko01110//Biosynthesis of secondary metabolites;ko00592//alpha-Linolenic acid metabolism	ko01110//Biosynthesis of secondary metabolites;ko00592//alpha-Linolenic acid metabolism	K00224;K00224	GO:0009528//plastid inner membrane;GO:0044434//chloroplast part	GO:0003824//catalytic activity;GO:0046914//transition metal ion binding	GO:0044710//single-organism metabolic process	--
MSTRG.11353	--	-1.43598	8.51e-12	Down	0.380759	0.0563857	NA	0.807912	1.57e-05	NA	-0.158516	0.934542	NA	-1.10535	9.33e-06	Down	0.947583	9.14e-07	NA	0.689877	0.00196809	NA	-0.190904	0.77518	NA	hypothetical protein A4A49_09021 [Nicotiana attenuata]	-	-	-	-	-	-	-	--
MSTRG.11354	--	-1.54253	1.28e-48	Down	0.481026	2.79e-10	NA	0.563267	7.24e-09	NA	-0.908814	1.11e-11	NA	-0.934461	3.27e-24	NA	0.587196	2.87e-14	NA	0.549897	7.21e-10	NA	-0.73436	3.02e-11	NA	hypothetical protein A4A49_09021 [Nicotiana attenuata]	-	-	-	-	-	-	-	--
MSTRG.11357	--	-0.200056	0.769827	NA	-0.189016	0.947899	NA	-0.350717	0.513692	NA	-1.20409	0.0198882	Down	-0.171939	0.829504	NA	-0.0817046	0.927011	NA	-0.0737746	0.936367	NA	-0.794265	0.121878	NA	-	-	-	-	-	-	-	-	--
MSTRG.11359	--	-1.32106	0.00759263	Down	0.884523	0.0154332	NA	0.641635	0.237631	NA	-0.982763	0.120203	NA	-1.31411	0.0540222	NA	1.79475	1.06e-06	Up	2.05462	1.2e-08	Up	-0.180154	0.868646	NA	-	-	-	-	-	-	-	-	--
MSTRG.11360	--	-7.43741	0.762243	NA	2.25956	0.318478	NA	3.52356	0.00897448	Up	0.6746	0.782827	NA	1.35548	0.547053	NA	-0.765535	0.927011	NA	1.95693	0.306692	NA	2.40038	0.0539209	NA	-	-	-	-	-	-	-	-	--
MSTRG.11370	--	0.0841698	0.984394	NA	0.151164	0.835304	NA	0.4441	0.306895	NA	1.39072	2.43e-11	Up	0.41165	0.288479	NA	0.199396	0.757259	NA	0.364073	0.47381	NA	1.29956	1.45e-09	Up	PREDICTED: nephrocystin-3-like isoform X3 [Nicotiana tabacum]	-	-	-	-	-	-	-	--
MSTRG.11390	--	0.424805	0.467857	NA	0.571835	0.116182	NA	0.866607	0.00804438	NA	1.13465	6.87e-07	Up	0.95305	0.0247876	NA	1.72053	3.55e-08	Up	1.54655	1.02e-05	Up	1.83052	3.27e-10	Up	PREDICTED: uncharacterized protein LOC104246786 [Nicotiana sylvestris]	-	-	-	-	-	-	-	--
MSTRG.11399	COPZ2	0.461703	0.0613464	NA	0.170415	0.551034	NA	0.531532	0.00937341	NA	1.66783	2.29e-40	Up	0.067279	0.921895	NA	0.0912958	0.898266	NA	-0.0329983	0.898265	NA	0.384355	0.0253623	NA	Ras-related protein RABF2b [Capsicum annuum]	-	-	-	-	-	-	GO:0008104//protein localization	--
MSTRG.11415	--	0.532568	0.479555	NA	0.291933	0.740349	NA	0.697239	0.112687	NA	1.25011	3.51e-06	Up	0.623926	0.209561	NA	0.540133	0.426569	NA	0.796361	0.0964628	NA	1.19981	0.000184623	Up	leucine-rich repeat and IQ domain-containing protein 1-like isoform X4 [Nicotiana tomentosiformis]	-	-	-	-	-	-	-	--
MSTRG.11470	--	0.943124	0.000931415	NA	0.518864	0.12787	NA	0.838109	0.00552112	NA	1.16484	1.89e-08	Up	0.437727	0.17054	NA	0.191294	0.727227	NA	0.328396	0.462582	NA	0.70801	0.000690716	NA	-	-	-	-	-	-	-	-	--
MSTRG.11518	--	1.05528	0.29439	NA	0.129283	0.952825	NA	0.622052	0.615422	NA	0.139551	0.745932	NA	1.3876	0.163969	NA	1.43953	0.136567	NA	1.59154	0.102735	NA	1.9343	0.00662212	Up	-	-	-	-	-	-	-	-	--
MSTRG.11520	EARLI1	0.0384839	0.976399	NA	0.560488	0.000195891	NA	0.369282	0.0835606	NA	-2.82267	3.67e-21	Down	0.596974	0.00402521	NA	0.799999	6.49e-06	NA	1.28863	1.28e-14	Up	-1.39035	1.45e-06	Down	NT16 polypeptide [Nicotiana tabacum]	-	-	-	-	-	-	-	--
MSTRG.11573	--	0.873823	0.00513397	NA	0.943227	0.00147272	NA	1.04662	0.000209093	Up	1.5376	1.94e-12	Up	-1.90689	0.683226	NA	-0.447459	0.927011	NA	-0.736966	0.913687	NA	-0.584963	0.902208	NA	F-box only protein 13 [Glycine max]	-	-	-	-	-	-	-	--
MSTRG.11624	--	0.555215	0.92633	NA	0.76033	0.880497	NA	0.893085	0.767749	NA	2.91277	0.00333967	Up	0.0534393	0.996341	NA	0.166897	0.946692	NA	-0.113211	0.952689	NA	0.664397	0.597805	NA	cryptochrome 2 (photolyase-like) [Capsicum annuum]	-	-	-	-	-	-	-	--
MSTRG.11627	--	-0.422638	2.42e-05	NA	-0.843107	4.9e-14	NA	-1.14502	4.15e-26	Down	-3.71053	1.37e-82	Down	-0.767242	1.12e-18	NA	-1.27931	8.57e-42	Down	-0.92158	1.27e-23	NA	-2.99444	1.13e-102	Down	cryptochrome 2 (photolyase-like) [Capsicum annuum]	-	-	-	-	-	-	-	--
MSTRG.11628	--	0.0210694	0.93754	NA	-0.870625	1.3e-11	NA	-1.24089	1.42e-23	Down	-3.75235	6.42e-63	Down	-0.477458	4.54e-06	NA	-0.955883	7.02e-20	NA	-0.876139	1.99e-17	NA	-3.40076	5.53e-76	Down	hypothetical protein A4A49_11275 [Nicotiana attenuata]	-	-	-	-	-	-	-	--
MSTRG.1163	--	-1.02263	0.386889	NA	-1.61331	0.249476	NA	-1.13526	0.300564	NA	-2.18545	0.0606045	NA	-0.642889	0.553719	NA	0.0281136	0.998236	NA	-0.696252	0.48839	NA	-2.49735	0.0121812	Down	probable root meristem growth factor 8 [Ricinus communis]	-	-	-	-	-	-	-	--
MSTRG.11812	SNRNP65	0.905275	0.236987	NA	-0.220088	0.947899	NA	0.882936	0.190479	NA	1.45344	0.000332095	Up	0.921107	0.0219548	NA	0.479388	0.45181	NA	0.711431	0.184259	NA	1.26444	9.71e-05	Up	PREDICTED: U11/U12 small nuclear ribonucleoprotein 65 kDa protein isoform X3 [Nicotiana tabacum]	-	-	-	-	-	GO:0097159//organic cyclic compound binding	-	--
MSTRG.11813	SNRNP65	0.550319	0.214653	NA	0.174371	0.814435	NA	0.598259	0.109776	NA	1.32343	7.17e-10	Up	-0.340855	0.17578	NA	-0.168631	0.626074	NA	0.046655	0.987932	NA	0.417352	0.0315748	NA	PREDICTED: U11/U12 small nuclear ribonucleoprotein 65 kDa protein-like [Nicotiana tabacum]	-	-	-	-	-	GO:0097159//organic cyclic compound binding	-	--
MSTRG.11886	PDF2.5	0.262122	0.765873	NA	-0.226276	0.867906	NA	-1.13778	0.00471408	Down	-4.99727	1.73e-08	Down	-0.894326	0.00976439	NA	-0.922855	0.00590635	NA	-0.573609	0.120194	NA	-4.09072	3.15e-11	Down	defensin-like protein 1 [Nicotiana tomentosiformis]	-	-	-	-	-	GO:0004857//enzyme inhibitor activity	GO:0006950//response to stress	--
MSTRG.11929	--	0.912802	0.390151	NA	-0.625725	0.817724	NA	-0.806298	0.56467	NA	-0.866733	0.569296	NA	-2.73574	0.0198707	Down	-1.26966	0.254226	NA	0.353158	0.859872	NA	-0.82397	0.473396	NA	-	-	-	-	-	-	-	-	--
MSTRG.11938	--	1.30039	0.579031	NA	0.530515	0.892295	NA	1.03953	0.565281	NA	2.87811	0.000201508	Up	0.280108	0.926518	NA	1.84609	0.259977	NA	1.17754	0.628414	NA	2.66297	0.00532993	Up	-	-	-	-	-	-	-	-	--
MSTRG.11957	CCT3	-0.258138	0.300812	NA	-0.237692	0.676911	NA	-0.481051	0.0396034	NA	-1.55655	7.56e-07	Down	-0.510729	0.0206086	NA	-0.419882	0.0753688	NA	-0.545098	0.0435431	NA	-1.67476	2.18e-09	Down	PREDICTED: T-complex protein 1 subunit gamma-like [Nicotiana tabacum]	-	-	-	-	GO:0044444//cytoplasmic part	GO:0001871//pattern binding;GO:0004672//protein kinase activity;GO:0005515//protein binding;GO:0032550//purine ribonucleoside binding;GO:0046872//metal ion binding	GO:0006464//cellular protein modification process;GO:0016072//rRNA metabolic process	--
MSTRG.12026	--	0.582482	0.488504	NA	0.614406	0.389711	NA	1.26737	0.00407018	Up	2.37091	2.59e-16	Up	-0.136546	0.838956	NA	0.101705	0.927011	NA	-0.337338	0.553182	NA	0.924284	0.00187673	NA	-	-	-	-	-	-	-	-	--
MSTRG.1213	--	0.0334747	0.999954	NA	-0.595158	0.787563	NA	0.33138	0.788721	NA	-1.10535	0.297095	NA	2.14032	0.000447306	Up	0.494264	0.783091	NA	1.39748	0.114759	NA	-0.129768	0.979694	NA	PREDICTED: uncharacterized protein LOC104210521 isoform X1 [Nicotiana sylvestris]	-	-	-	-	-	-	-	--
MSTRG.12135	--	0.559762	0.80635	NA	-0.758992	0.807759	NA	0.192645	0.937351	NA	1.27625	0.0914027	NA	1.18353	0.344836	NA	0.0221957	0.996841	NA	0.977457	0.53521	NA	1.747	0.0327606	Up	Apoptotic ATPase [Handroanthus impetiginosus]	-	-	-	-	-	-	-	--
MSTRG.12147	--	3.14505	0.163018	NA	1.56635	0.810222	NA	3.04775	0.17131	NA	3.33848	0.0408947	Up	1.66107	0.295309	NA	1.42626	0.452276	NA	1.81762	0.260915	NA	1.63227	0.22455	NA	-	-	-	-	-	-	-	-	--
MSTRG.1215	--	-0.684033	5.6e-06	NA	0.603435	7.17e-07	NA	0.856442	1.05e-10	NA	1.02762	3.61e-23	Up	-0.00615223	0.921895	NA	1.16697	1.58e-26	Up	1.09598	6.49e-20	Up	1.39961	2.54e-41	Up	microtubule-associated protein RP/EB family member 1-like [Nicotiana tomentosiformis]	-	-	-	-	-	-	-	--
MSTRG.12179	--	0.959923	0.433663	NA	0.810175	0.723052	NA	1.46123	0.0743691	NA	1.30603	0.0350184	Up	0.61048	0.328699	NA	0.368735	0.536768	NA	0.228118	0.720766	NA	0.723308	0.0522131	NA	-	-	-	-	-	-	-	-	--
MSTRG.12217	--	0.649023	0.234825	NA	0.544457	0.282508	NA	1.07699	0.00357205	Up	1.26822	1.32e-05	Up	0.765535	0.829504	NA	-0.621488	0.886098	NA	1.03562	0.723629	NA	1.65535	0.222384	NA	transposon-like ORF [Brassica rapa]	-	-	-	-	-	-	-	--
MSTRG.12219	--	0.739737	0.0676374	NA	0.297681	0.637156	NA	0.720222	0.0697412	NA	1.34122	2.16e-08	Up	0.440981	0.301505	NA	0.505235	0.196368	NA	0.638261	0.111099	NA	0.650666	0.0148605	NA	-	-	-	-	-	-	-	-	--
MSTRG.12317	--	0.131845	0.93754	NA	-0.1682	0.915691	NA	0.35873	0.433649	NA	1.46673	4.13e-14	Up	0.245989	0.549709	NA	-0.458336	0.206311	NA	-0.264788	0.448858	NA	0.572639	0.00625476	NA	UPF0481 protein At3g47200-like [Nicotiana tomentosiformis]	-	-	-	-	-	-	-	--
MSTRG.12351	--	-0.47969	0.626567	NA	1.53724	0.000107786	Up	1.30691	0.0051472	Up	-1.57923	0.0646644	NA	0.49084	0.749028	NA	2.52554	4.59e-07	Up	2.36678	1.66e-05	Up	0.90182	0.257876	NA	protein PELPK2-like [Olea europaea var. sylvestris] [Olea europaea]	-	-	-	-	-	-	-	--
MSTRG.12388	RE1	0.373492	0.00258522	NA	0.162883	0.0532805	NA	0.660846	3.86e-11	NA	1.13916	3.1e-50	Up	-1.58496	0.810014	NA	-0.584963	0.927011	NA	0.736966	0.923206	NA	-0.584963	0.820841	NA	retroelement pol polyprotein-like [Arabidopsis thaliana]	-	-	-	-	-	-	-	--
MSTRG.12393	--	0.472553	2.38e-10	NA	0.283836	1.02e-05	NA	-0.812361	1.34e-23	NA	-2.18117	1.38e-95	Down	0.69218	1.62e-20	NA	0.00338415	0.927011	NA	-0.260881	0.0055498	NA	-1.50415	3.71e-45	Down	hypothetical protein KY284_006198 [Solanum tuberosum]	-	-	-	-	-	-	-	--
MSTRG.12399	--	-0.0231083	0.93754	NA	-0.249648	0.857971	NA	-0.0153643	0.943422	NA	1.22261	1.69e-07	Up	-0.212347	0.736508	NA	-0.0975041	0.894263	NA	-0.5189	0.30519	NA	0.155024	0.608196	NA	-	-	-	-	-	-	-	-	--
MSTRG.1240	--	-1.57404	5.49e-06	Down	0.0884819	0.704461	NA	0.220926	0.367945	NA	-0.78272	0.000229977	NA	-1.84729	9.77e-30	Down	0.0918596	0.796753	NA	-0.567433	0.000239232	NA	-0.960186	9.32e-09	NA	-	-	-	-	-	-	-	-	--
MSTRG.12404	--	-1.0313	0.341488	NA	0.0245571	0.97513	NA	-0.0440072	0.949375	NA	-2.65473	0.0136078	Down	-0.468769	0.573727	NA	-0.698696	0.393286	NA	-0.339486	0.730409	NA	-2.1676	0.00684101	Down	PREDICTED: proline-rich extensin-like protein EPR1 [Nicotiana attenuata]	-	-	-	-	-	-	-	--
MSTRG.1241	--	-2.48526	1.02e-18	Down	-0.432391	0.00431921	NA	-0.0234901	0.743385	NA	-1.36176	4.66e-25	Down	-1.95773	7.75e-23	Down	-0.0387004	0.779024	NA	0.0711862	0.949525	NA	-0.712159	2.64e-10	NA	-	-	-	-	-	-	-	-	--
MSTRG.12428	--	-0.0216023	0.951048	NA	0.282808	0.806948	NA	-0.603459	0.400243	NA	-1.69967	0.0293986	Down	-0.400538	0.530368	NA	-0.0467689	0.952081	NA	-0.681297	0.271538	NA	-1.45943	0.0147439	Down	-	-	-	-	-	-	-	-	--
MSTRG.12455	--	0.557995	0.676207	NA	-0.678072	0.752552	NA	-0.345497	0.538831	NA	1.63313	6e-05	Up	1.90923	0.261178	NA	1.1343	0.618479	NA	2.15815	0.217225	NA	3.33593	0.00328807	Up	Gag protease polyprotein-like protein [Cucumis melo var. makuwa] [Cucumis melo]	-	-	-	-	-	-	-	--
MSTRG.1248	--	-1.73697	0.76642	NA	0.263034	0.977628	NA	3.37851	0.0110521	Up	2.48543	0.0683826	NA	3.32193	0.921895	NA	2.73697	0.927011	NA	3.32193	0.923206	NA	3.32193	0.820841	NA	-	-	-	-	-	-	-	-	--
MSTRG.1254	--	0.439422	0.755925	NA	-0.0331669	0.989556	NA	0.599462	0.518826	NA	1	0.0294967	NA	0.228672	0.874367	NA	0.421904	0.678376	NA	0.952419	0.131447	NA	1.15393	0.0148268	Up	-	-	-	-	-	-	-	-	--
MSTRG.12543	--	1.09077	0.0831641	NA	-0.0968615	0.978286	NA	0.646103	0.433133	NA	1.22907	0.00352373	Up	1.36632	0.0144862	Up	1.07146	0.0949032	NA	0.97728	0.183184	NA	1.47168	0.0015991	Up	uncharacterized protein LOC104101164 isoform X1 [Nicotiana tomentosiformis]	-	-	-	-	-	-	-	--
MSTRG.12552	spg1	0.751366	0.333386	NA	-0.0837929	0.985358	NA	0.206149	0.900077	NA	1.26379	0.00175095	Up	0.747483	0.321168	NA	0.533219	0.563715	NA	0.436864	0.74113	NA	1.83392	4.47e-06	Up	PREDICTED: septum-promoting GTP-binding protein 1-like [Nicotiana sylvestris]	-	-	-	-	GO:0035838//growing cell tip;GO:0043231//intracellular membrane-bounded organelle	GO:0032550//purine ribonucleoside binding	GO:0006812//cation transport;GO:0035556//intracellular signal transduction	--
MSTRG.12563	--	1.56435	0.00379151	Up	0.415037	0.758747	NA	1.05521	0.123228	NA	0.926538	0.055504	NA	1	0.0670964	NA	0.519195	0.572095	NA	0.32347	0.838359	NA	0.566848	0.295676	NA	PREDICTED: uncharacterized protein LOC104216031 isoform X1 [Nicotiana sylvestris]	-	-	-	-	-	-	-	--
MSTRG.12568	--	0.314281	0.669092	NA	0.096779	0.915079	NA	0.0728084	0.957966	NA	-1.15059	0.0222882	Down	-0.417735	0.230185	NA	-0.0433838	0.927011	NA	-0.193801	0.638653	NA	-1.09673	0.00225049	Down	PREDICTED: deacetylvindoline O-acetyltransferase-like [Nicotiana sylvestris]	-	-	-	-	-	-	-	--
MSTRG.1257	--	-0.0361736	0.965912	NA	-0.618321	0.733434	NA	-1.03055	0.29379	NA	-2.66113	0.0256922	Down	-0.969163	0.289437	NA	-1.13528	0.185191	NA	-0.800691	0.410707	NA	-1.31748	0.16109	NA	-	-	-	-	-	-	-	-	--
MSTRG.1260	--	1.51744	7.16e-05	Up	1.78159	9.68e-08	Up	0.823677	0.122337	NA	1.49043	1.26e-05	Up	1.37795	0.000675589	Up	-0.114257	0.927011	NA	0.905425	0.102296	NA	0.913224	0.0318465	NA	PREDICTED: uncharacterized protein LOC104216767 isoform X1 [Nicotiana sylvestris]	-	-	-	-	-	-	-	--
MSTRG.12630	--	0	0.981616	NA	-0.419429	0.910159	NA	0.328054	0.86772	NA	-4.45505	0.014799	Down	-1.03607	0.41581	NA	-0.754888	0.620025	NA	-0.688798	0.657794	NA	-3.33985	0.0362353	Down	-	-	-	-	-	-	-	-	--
MSTRG.12655	--	0.678072	0.706345	NA	0.444975	0.839219	NA	0.96228	0.351168	NA	4.01043	1.26e-22	Up	-0.0984485	0.921895	NA	-0.426503	0.65709	NA	-1.15666	0.248353	NA	2.42971	7.98e-12	Up	-	-	-	-	-	-	-	-	--
MSTRG.12656	--	0.466568	0.790433	NA	0.0130562	0.998012	NA	1.88398	0.000104459	Up	5.97415	8.91e-133	Up	0.943098	0.0416836	NA	-0.223721	0.822596	NA	0.320333	0.764422	NA	4.72506	6.82e-116	Up	protein XRI1-like isoform X1 [Camellia sinensis]	-	-	-	-	-	-	-	--
MSTRG.12731	--	-0.500628	0.54019	NA	-0.583941	0.633478	NA	-0.602437	0.459636	NA	-3.63063	0.000250581	Down	-0.940129	0.14228	NA	-0.542793	0.439512	NA	-0.871416	0.178443	NA	-2.04975	0.00339595	Down	hypothetical protein CCACVL1_24665 [Corchorus capsularis]	-	-	-	-	-	-	-	--
MSTRG.12856	--	0.347923	0.992663	NA	0.241008	0.985358	NA	-5.1964	0.937351	NA	1.29546	0.757405	NA	1.11548	0.768353	NA	-1.09954	0.915569	NA	-0.906891	0.923347	NA	3.26303	0.0298457	Up	-	-	-	-	-	-	-	-	--
MSTRG.12857	--	7.94642	0.183569	NA	0	1	NA	0	1	NA	9.07682	0.00368813	Up	1.65838	0.132235	NA	-0.375039	0.915569	NA	-0.567685	0.859872	NA	1.17955	0.282338	NA	-	-	-	-	-	-	-	-	--
MSTRG.13010	--	-2.45857	2.09e-11	Down	-0.788184	0.0395744	NA	-0.325793	0.405878	NA	-1.03297	0.0100477	Down	-2.41631	3.55e-05	Down	-0.191015	0.828128	NA	-1.04249	0.0562846	NA	-1.19973	0.0356459	Down	girdin-like [Solanum pennellii]	-	-	-	-	-	-	-	--
MSTRG.13011	--	-1.56298	1.44e-159	Down	-0.0838802	0.806395	NA	0.0872809	0.561215	NA	-0.763142	9.24e-21	NA	-1.39677	2.27e-69	Down	0.305113	0.0289137	NA	0.209499	0.0698601	NA	-1.20825	6.8e-42	Down	girdin-like [Solanum pennellii]	-	-	-	-	-	-	-	--
MSTRG.13044	--	-0.221372	0.983768	NA	-0.272253	0.684115	NA	-0.940004	0.134651	NA	-0.734925	0.100713	NA	-0.2289	0.498488	NA	-0.461218	0.131704	NA	-1.2442	0.00520361	Down	-1.07872	0.0240305	Down	-	-	-	-	-	-	-	-	--
MSTRG.1309	--	0.725825	0.568664	NA	0.809618	0.474666	NA	1.67956	0.00720164	Up	0.325095	0.594451	NA	1.7929	0.187919	NA	3.26024	0.000107979	Up	3.72094	2.73e-06	Up	2.93129	0.000909575	Up	Tetratricopeptide repeat protein like [Actinidia chinensis var. chinensis] [Actinidia chinensis]	-	-	-	-	-	-	GO:0006970//response to osmotic stress;GO:0009746//response to hexose;GO:0042044//fluid transport	--
MSTRG.13096	--	0.113275	0.953791	NA	-0.0184225	0.985358	NA	0.0736001	0.965984	NA	-1.40553	0.0235994	Down	-0.412909	0.511706	NA	0.188967	0.851034	NA	0.648704	0.175646	NA	-0.567183	0.373887	NA	-	-	-	-	-	-	-	-	--
MSTRG.13124	--	0.797472	0.0295366	NA	0.657175	0.0801754	NA	0.936044	0.00546547	NA	0.760268	0.00230358	NA	0.875727	0.00581895	NA	0.955	0.00185756	NA	1.07552	0.000681706	Up	0.829729	0.00393915	NA	-	-	-	-	-	-	-	-	--
MSTRG.13170	--	0.566412	0.633471	NA	0.192645	0.920056	NA	1.27804	0.0238722	Up	1.14115	0.011416	Up	0.436099	0.749723	NA	0.823793	0.441165	NA	0.841123	0.398169	NA	0.956931	0.134109	NA	PREDICTED: uncharacterized protein LOC109240884 [Nicotiana attenuata]	-	-	-	-	-	-	-	--
MSTRG.13200	CPSF73-I	0.283793	0.93754	NA	0.198904	0.952825	NA	-0.11757	0.934113	NA	1.38333	0.0393979	Up	0.89812	0.421659	NA	0.252063	0.927011	NA	0.869692	0.535075	NA	1.14938	0.137846	NA	PREDICTED: cleavage and polyadenylation specificity factor subunit 3-I-like [Nicotiana sylvestris]	Genetic Information Processing	ko03015//mRNA surveillance pathway	ko03015//mRNA surveillance pathway	K14403	GO:0043231//intracellular membrane-bounded organelle	GO:0005488//binding;GO:0016788//hydrolase activity, acting on ester bonds	GO:0006342//chromatin silencing;GO:0006396//RNA processing;GO:0009799//specification of symmetry;GO:0009933//meristem structural organization;GO:0031497//chromatin assembly;GO:0035194//posttranscriptional gene silencing by RNA;GO:0051726//regulation of cell cycle	--
MSTRG.1324	ARF	-0.0691908	0.220129	NA	-0.203926	0.0772142	NA	-0.19792	0.00235479	NA	-1.03791	8.63e-22	Down	-0.237129	2.77e-05	NA	-0.274974	2.13e-06	NA	-0.372712	1.35e-10	NA	-0.879649	1.02e-26	NA	ADP-ribosylation factor 2 isoform B, partial [Glycine soja]	Cellular Processes	ko04144//Endocytosis	ko04144//Endocytosis	K07937	GO:0005911//cell-cell junction;GO:0043231//intracellular membrane-bounded organelle	GO:0005515//protein binding;GO:0032550//purine ribonucleoside binding;GO:0060229//lipase activator activity	GO:0006498//N-terminal protein lipidation;GO:0009755//hormone-mediated signaling pathway;GO:0009893//positive regulation of metabolic process;GO:0010468//regulation of gene expression;GO:0015031//protein transport;GO:0035556//intracellular signal transduction	--
MSTRG.13251	--	0.641546	0.952855	NA	1.04731	0.607323	NA	1.93105	0.0291221	Up	1.37109	0.0801499	NA	0.691878	0.545369	NA	1.06206	0.172076	NA	1.54205	0.067761	NA	1.31875	0.0224595	Up	-	-	-	-	-	-	-	-	--
MSTRG.13292	UBICEP52-7	-0.301916	6.36e-05	NA	-0.112063	0.731459	NA	-0.537033	1.13e-10	NA	-2.06267	1.4e-49	Down	-0.478465	9.25e-10	NA	-0.180952	0.0307494	NA	-0.251084	0.00157917	NA	-1.29813	2.61e-34	Down	ubiquitin-60S ribosomal protein L40 [Rosa chinensis]	Genetic Information Processing	ko03010//Ribosome	ko03010//Ribosome	K02927	GO:0030529//intracellular ribonucleoprotein complex;GO:0043231//intracellular membrane-bounded organelle	GO:0005198//structural molecule activity	GO:0010467//gene expression	--
MSTRG.13299	--	-5.43741	0.869024	NA	-5.43741	0.910159	NA	2.2303	0.424861	NA	3.08092	0.0457274	Up	-0.115477	0.994628	NA	0.884523	0.886195	NA	1.97199	0.577802	NA	0.943416	0.779486	NA	-	-	-	-	-	-	-	-	--
MSTRG.13352	--	-1.02321	0.0145277	Down	0.0784063	0.934023	NA	0.833428	0.011133	NA	-0.37468	0.689485	NA	-0.745617	0.257778	NA	0.388925	0.580387	NA	0.867985	0.0583259	NA	-0.383047	0.636738	NA	calmodulin binding protein PICBP [Solanum lycopersicum]	-	-	-	-	-	-	-	--
MSTRG.13353	--	-2.45589	5.36e-39	Down	-0.549794	0.00641423	NA	-0.0994426	0.809453	NA	0.0379904	0.169814	NA	-2.29558	6.71e-30	Down	1.0968	2.91e-16	Up	1.24733	5.2e-16	Up	1.21733	1.37e-20	Up	Nuclear receptor corepressor 1 like [Actinidia chinensis var. chinensis] [Actinidia chinensis]	-	-	-	-	-	-	-	--
MSTRG.1339	--	2.81158	0.0166792	Up	1.90293	0.275446	NA	1.2448	0.555814	NA	0.959923	0.568306	NA	1.88342	0.104747	NA	0.996198	0.644741	NA	1.0226	0.653095	NA	0.654146	0.600075	NA	-	-	-	-	-	-	-	-	--
MSTRG.13395	--	3.22781	0.0851392	NA	-0.925999	0.952825	NA	2.52026	0.276884	NA	3.9419	0.0028137	Up	3.05658	0.047529	Up	1.1635	0.783091	NA	1.87971	0.531715	NA	3.41684	0.00741727	Up	hypothetical protein KY289_023343 [Solanum tuberosum]	-	-	-	-	-	-	-	--
MSTRG.13422	--	0.186586	0.93754	NA	-0.518236	0.7695	NA	-0.320506	0.756273	NA	-0.78617	0.459994	NA	-0.463947	0.92192	NA	-1.23447	0.848668	NA	1.59694	0.537395	NA	2.59096	0.046905	Up	protein RMD5-like protein A-like [Hibiscus syriacus]	-	-	-	-	-	-	-	--
MSTRG.13431	--	-0.0729315	0.93754	NA	0.14671	0.906673	NA	0.456103	0.484346	NA	0.688196	0.0308827	NA	0.471947	0.546	NA	0.532721	0.486596	NA	0.45682	0.645627	NA	1.46535	9.83e-05	Up	-	-	-	-	-	-	-	-	--
MSTRG.13435	--	1.11005	0.281197	NA	0.977838	0.339046	NA	0.86645	0.426059	NA	0.397335	0.556152	NA	0.206209	0.870772	NA	0.890567	0.0817059	NA	1.08468	0.0310349	Up	-0.408994	0.670319	NA	-	-	-	-	-	-	-	-	--
MSTRG.13451	--	1.20281	1.45e-10	Up	-0.567436	0.203653	NA	1.3165	2.66e-11	Up	2.60492	3.51e-71	Up	1.03363	1.87e-16	Up	-0.0960186	0.809492	NA	0.703414	2.03e-05	NA	1.92065	1.41e-69	Up	-	-	-	-	-	-	-	-	--
MSTRG.13456	--	0.365063	0.902228	NA	-0.211209	0.957016	NA	0.712052	0.590234	NA	1.31856	0.0399208	Up	1.32805	0.633186	NA	2.2003	0.207079	NA	1.61534	0.524039	NA	2.3523	0.0905044	NA	PREDICTED: protein WVD2-like 7 [Nicotiana tabacum]	-	-	-	-	-	-	-	--
MSTRG.13457	--	0.938599	0.124647	NA	0.446256	0.615749	NA	1.02089	0.041311	Up	1.60486	1.78e-06	Up	0.289784	0.685887	NA	-0.343484	0.596692	NA	0.145263	0.923206	NA	0.627132	0.074673	NA	-	-	-	-	-	-	-	-	--
MSTRG.13466	--	-0.114742	0.90108	NA	-0.618437	0.582197	NA	0.114459	0.943955	NA	-0.470504	0.682711	NA	0.503375	0.595325	NA	1.1246	0.0455178	Up	1.11776	0.0685456	NA	0.47155	0.465182	NA	PREDICTED: uncharacterized protein LOC109219834 [Nicotiana attenuata]	-	-	-	-	-	-	-	--
MSTRG.1347	--	3.19265	0.282378	NA	2.65208	0.51064	NA	2.19265	0.584719	NA	3.94084	0.0243058	Up	1.07108	0.578046	NA	-0.0294438	0.995096	NA	-0.47961	0.898891	NA	1.71494	0.113794	NA	-	-	-	-	-	-	-	-	--
MSTRG.13508	--	0.170771	0.929019	NA	0.0828853	0.93873	NA	-0.144069	0.857123	NA	-2.28731	0.000402391	Down	0.277867	0.719364	NA	0.823039	0.03288	NA	0.351318	0.656434	NA	-0.723704	0.260133	NA	secreted RxLR effector protein 161-like [Vitis riparia]	-	-	-	-	-	-	-	--
MSTRG.13534	--	0.569504	0.0771986	NA	-0.249419	0.76777	NA	0.176449	0.821852	NA	-1.78056	2.31e-05	Down	0.881874	0.00101451	NA	0.215376	0.736211	NA	0.190148	0.832217	NA	-0.571416	0.188267	NA	Exocyst complex component EXO84A [Capsicum baccatum]	-	-	-	-	-	-	-	--
MSTRG.13548	PDF2.1	-0.624742	0.0236404	NA	-0.494307	0.224824	NA	-0.881461	0.00162158	NA	-5.09351	9.31e-15	Down	-0.972594	0.00222126	NA	-0.708083	0.0209135	NA	0.115521	0.923206	NA	-3.95279	3.7e-12	Down	defensin-like protein 6 [Nicotiana attenuata]	-	-	-	-	GO:0005618//cell wall;GO:0005911//cell-cell junction;GO:0016020//membrane	-	GO:0000097//sulfur amino acid biosynthetic process;GO:0001906//cell killing;GO:0005976//polysaccharide metabolic process;GO:0006950//response to stress;GO:0009620//response to fungus;GO:0009826//unidimensional cell growth;GO:0032535//regulation of cellular component size;GO:0043479//pigment accumulation in tissues in response to UV light;GO:0045229//external encapsulating structure organization;G…	--
MSTRG.13570	--	0.702799	0.115321	NA	0.213595	0.778558	NA	1.62034	2.13e-09	Up	2.71998	1.37e-42	Up	1.05392	7.65e-05	Up	0.69525	0.0291901	NA	0.646265	0.065376	NA	1.99378	5.43e-25	Up	branched-chain amino acid aminotransferase 2, chloroplastic-like isoform X2 [Nicotiana tomentosiformis]	-	-	-	-	-	-	-	--
MSTRG.1360	--	1.11161	1.33e-30	Up	0.539078	1.79e-07	NA	0.534755	1.59e-05	NA	1.54468	2.76e-72	Up	1.0651	2.49e-29	Up	0.49986	1.91e-05	NA	0.845651	7.67e-15	NA	0.811494	3.53e-16	NA	PREDICTED: uncharacterized protein LOC107760007 [Nicotiana tabacum]	-	-	-	-	-	-	-	--
MSTRG.13620	--	-1.5592	0.030545	Down	-1.65146	0.065593	NA	-1.87158	0.0445691	Down	-3.79442	0.00342917	Down	-0.351329	0.850058	NA	-1.76637	0.147785	NA	-1.22934	0.212983	NA	-2.79494	0.00976718	Down	-	-	-	-	-	-	-	-	--
MSTRG.13621	--	3.14048	0.0499251	Up	0.241008	0.979768	NA	-0.289507	0.953334	NA	-1.45943	0.817041	NA	0	1	NA	0	1	NA	0	1	NA	0	1	NA	PREDICTED: morphogenetic regulator of filamentous growth protein 1-like [Nicotiana attenuata]	-	-	-	-	-	-	-	--
MSTRG.13686	--	-0.349474	0.216734	NA	-0.55042	0.155449	NA	-0.905399	0.000619996	NA	-1.93444	1.78e-08	Down	-1.00108	4.56e-05	Down	-0.292137	0.308621	NA	-0.877428	0.00041578	NA	-1.84135	1.62e-09	Down	hypothetical protein A4A49_64652, partial [Nicotiana attenuata]	-	-	-	-	-	-	-	--
MSTRG.13701	--	-0.168123	0.93754	NA	-2.73697	0.157717	NA	-1.25154	0.475967	NA	-8.38082	0.037505	Down	0.371209	0.832815	NA	0.504792	0.53843	NA	1.03168	0.0412354	Up	1.11119	0.00181182	Up	transposon protein-like [Arabidopsis thaliana]	-	-	-	-	-	-	-	--
MSTRG.13711	--	0.412282	0.81948	NA	0.294504	0.877144	NA	-0.351599	0.77491	NA	-2.73574	0.0220562	Down	-0.743027	0.500321	NA	-0.00454392	0.983027	NA	-0.591784	0.644783	NA	-1.3356	0.200964	NA	-	-	-	-	-	-	-	-	--
MSTRG.13792	--	0.835407	0.207515	NA	-0.86935	0.446502	NA	-0.820232	0.31044	NA	0.552696	0.176788	NA	-0.780142	0.376656	NA	0.13847	0.927011	NA	1.03502	0.0471597	Up	-0.646517	0.461603	NA	-	-	-	-	-	-	-	-	--
MSTRG.13812	--	0.492476	0.11144	NA	0.335385	0.293176	NA	0.648926	0.00181527	NA	0.899286	1.83e-09	NA	0.38973	0.227047	NA	-0.0165448	0.634573	NA	0.855653	0.00245662	NA	1.12519	9.44e-06	Up	-	-	-	-	-	-	-	-	--
MSTRG.13820	--	-0.0412964	0.93754	NA	0.314275	0.630382	NA	0.607683	0.19744	NA	-0.528819	0.494806	NA	6.05889	0.430331	NA	6.73697	0.176972	NA	7.75933	0.0273614	Up	5.1964	0.649916	NA	Reverse transcriptase domain [Arabidopsis thaliana x Arabidopsis arenosa]	-	-	-	-	-	-	-	--
MSTRG.13861	--	0.174592	0.928673	NA	-0.598637	0.434666	NA	1.25455	0.000227034	Up	4.12921	1.32e-140	Up	0.251934	0.630495	NA	-0.206017	0.678789	NA	0.238835	0.731384	NA	2.72669	1.7e-66	Up	PREDICTED: LEAF RUST 10 DISEASE-RESISTANCE LOCUS RECEPTOR-LIKE PROTEIN KINASE-like 2.1 [Nicotiana attenuata]	-	-	-	-	-	-	-	--
MSTRG.1390	--	-0.498027	0.0938018	NA	-0.113686	0.947899	NA	-0.679865	0.0198278	NA	-2.153	7.8e-08	Down	-0.548215	0.134628	NA	0.198394	0.76924	NA	0.0781891	0.964295	NA	-1.6802	6.51e-05	Down	-	-	-	-	-	-	-	-	--
MSTRG.13930	--	1.19431	3.2e-07	Up	1.1382	1.3e-07	Up	1.52389	8.75e-13	Up	2.57283	3.94e-62	Up	0.843991	7.42e-05	NA	0.779535	0.00012968	NA	1.00641	5.03e-06	Up	1.84399	2.27e-33	Up	-	-	-	-	-	-	-	-	--
MSTRG.13960	--	0.0540591	0.998293	NA	0.297592	0.791316	NA	-0.44151	0.600941	NA	-2.17255	0.0108514	Down	-0.654865	0.299511	NA	0.248338	0.812896	NA	0.165586	0.923206	NA	-1.73697	0.0090002	Down	-	-	-	-	-	-	-	-	--
MSTRG.13967	--	0.437005	0.522418	NA	0.370074	0.514518	NA	0.831702	0.0322934	NA	1.23388	5.62e-07	Up	0.218713	0.769271	NA	0.131753	0.915569	NA	0.434777	0.42769	NA	0.951252	0.000363622	NA	uncharacterized protein LOC104094242 isoform X2 [Nicotiana tomentosiformis]	-	-	-	-	-	-	-	--
MSTRG.13968	--	0.724442	0.00434452	NA	0.0540718	0.924448	NA	0.621706	0.0165894	NA	1.0728	5.31e-10	Up	0.619658	0.00132239	NA	-0.172978	0.603417	NA	-0.0370662	0.880588	NA	0.557723	0.00181354	NA	-	-	-	-	-	-	-	-	--
MSTRG.13986	TAC1	0.594744	0.433285	NA	0.528928	0.436207	NA	1.16402	0.00869809	Up	3.01792	6.96e-35	Up	0.688168	0.185518	NA	0.40691	0.593542	NA	0.842583	0.0950367	NA	2.64061	4.08e-24	Up	PREDICTED: transcriptional regulator TAC1-like [Nicotiana tabacum]	-	-	-	-	GO:0043231//intracellular membrane-bounded organelle	GO:0001071//nucleic acid binding transcription factor activity;GO:0003676//nucleic acid binding;GO:0046914//transition metal ion binding	GO:0000041//transition metal ion transport;GO:0001101//response to acid chemical;GO:0009267//cellular response to starvation;GO:0010038//response to metal ion;GO:0010468//regulation of gene expression;GO:0015698//inorganic anion transport;GO:0045740//positive regulation of DNA replication	--
MSTRG.1399	--	0.212153	0.93754	NA	0.78058	0.460118	NA	0.926751	0.285565	NA	1.57301	0.00148712	Up	0.683973	0.521607	NA	-0.0480943	0.974329	NA	0.106352	0.974844	NA	1.14964	0.0648716	NA	PREDICTED: UPF0505 protein C16orf62 homolog [Nicotiana tabacum]	-	-	-	-	-	-	-	--
MSTRG.1400	JGB	-0.587984	0.488815	NA	0.447861	0.59586	NA	0.529586	0.49573	NA	2.55856	2.71e-19	Up	-0.55821	0.187822	NA	-0.337441	0.492954	NA	-0.286367	0.569517	NA	0.884951	0.000440369	NA	PREDICTED: vegetative incompatibility protein HET-E-1-like [Nicotiana tabacum]	-	-	-	-	GO:0044424//intracellular part	GO:0016301//kinase activity	GO:0008152//metabolic process;GO:0009725//response to hormone	--
MSTRG.14006	--	0.750813	0.255412	NA	0.405854	0.587229	NA	0.843515	0.000819477	NA	1.12278	9.83e-10	Up	-0.188204	0.889795	NA	0.0409303	0.929369	NA	-0.0855181	0.964463	NA	0.501279	0.0016849	NA	PREDICTED: uncharacterized protein LOC107810285 isoform X4 [Nicotiana tabacum]	-	-	-	-	-	-	-	--
MSTRG.14052	--	1.13944	8.63e-07	Up	0.430947	0.483404	NA	0.779384	0.000432305	NA	1.02022	3.82e-11	Up	0.581038	0.111214	NA	0.207682	0.803587	NA	0.00837318	0.795423	NA	0.495469	0.00284768	NA	leucine-rich repeat and IQ domain-containing protein 1-like isoform X5 [Nicotiana tomentosiformis]	-	-	-	-	-	-	-	--
MSTRG.14054	RE1	0.680674	0.0072125	NA	-0.171228	0.941745	NA	1.18088	0.00019466	Up	1.73644	1.48e-17	Up	1.27957	2.23e-11	Up	-0.0888813	0.875046	NA	-0.220126	0.949764	NA	1.48316	1.09e-15	Up	Retrovirus-related Pol polyprotein from transposon TNT 1-94 [Cajanus cajan]	-	-	-	-	-	-	-	--
MSTRG.14055	--	0.770518	0.0421847	NA	-0.161112	0.931492	NA	0.974633	0.00240588	NA	2.11656	1.3e-26	Up	0.420806	0.32015	NA	-0.142444	0.821823	NA	-0.110477	0.847317	NA	1.25956	4.54e-08	Up	-	-	-	-	-	-	-	-	--
MSTRG.14108	--	-5.64386	0.93754	NA	1.70782	0.855828	NA	-5.64386	0.937351	NA	4.14296	0.0336207	Up	-1.85626	0.850058	NA	-0.959358	0.827417	NA	0.847997	0.802371	NA	-0.466318	0.947311	NA	Retrovirus-related Pol polyprotein from transposon RE2 [Vitis vinifera]	-	-	-	-	-	-	-	--
MSTRG.14174	--	-3.73697	0.93754	NA	-3.73697	0.957016	NA	3	0.287547	NA	7.42626	3.98e-09	Up	-3.32193	0.921895	NA	0.415037	0.996776	NA	1.58496	0.898663	NA	4.64386	0.0154131	Up	-	-	-	-	-	-	-	-	--
MSTRG.14207	--	-1.68867	4.86e-06	Down	-1.09478	0.00885079	Down	1.22596	3.02e-07	Up	-0.932128	0.0821675	NA	-1.99663	1.98e-12	Down	-0.14004	0.692274	NA	0.226249	0.645627	NA	0.22191	0.220391	NA	-	-	-	-	-	-	-	-	--
MSTRG.14283	--	-0.136277	0.69991	NA	0.670692	0.00285577	NA	0.8858	1.68e-05	NA	0.428773	0.00590283	NA	0.0297151	0.99806	NA	0.880633	5.92e-05	NA	1.12915	5.54e-08	Up	0.648337	0.0026602	NA	-	-	-	-	-	-	-	-	--
MSTRG.14285	--	-0.297036	1.44e-13	NA	0.370453	6.5e-15	NA	0.905741	6.19e-97	NA	1.10301	2.61e-218	Up	-0.165196	0.00117695	NA	0.497046	6.89e-27	NA	0.534471	2.51e-23	NA	0.571384	1.06e-35	NA	PREDICTED: ribonuclease H-like [Nicotiana tabacum]	-	-	-	-	-	-	-	--
MSTRG.14292	--	0.131644	0.954624	NA	-0.38773	0.868064	NA	0.0318087	0.99349	NA	-1.93707	0.0453755	Down	-0.364054	0.661625	NA	0.125819	0.927011	NA	-0.350757	0.721887	NA	-1.11145	0.132735	NA	PREDICTED: uncharacterized protein LOC104247255 isoform X1 [Nicotiana sylvestris]	-	-	-	-	-	-	-	--
MSTRG.1431	Tf2-11	0.748763	0.000716177	NA	0.262329	0.448318	NA	0.795825	0.000166298	NA	1.45056	2.82e-23	Up	0.807974	0.000136894	NA	0.179042	0.725127	NA	0.612143	0.0167489	NA	1.26087	1.25e-13	Up	DNA/RNA polymerases superfamily protein [Theobroma cacao]	-	-	-	-	-	GO:0046872//metal ion binding	GO:0006259//DNA metabolic process	--
MSTRG.14321	--	0.44862	0.689251	NA	0.189156	0.89824	NA	0.295198	0.780637	NA	-1.37156	0.103527	NA	-0.476598	0.613649	NA	-0.176397	0.88406	NA	-0.011112	0.967225	NA	-2.01111	0.0186533	Down	-	-	-	-	-	-	-	-	--
MSTRG.14366	--	5.73697	0.93754	NA	5.82443	0.947899	NA	6.05889	0.900077	NA	9.835	0.00486064	Up	-5.54432	0.921895	NA	1.61891	0.844761	NA	1.44057	0.898663	NA	5.09653	0.00185437	Up	PREDICTED: uncharacterized protein LOC107786568 [Nicotiana tabacum]	-	-	-	-	-	-	-	--
MSTRG.14378	--	-0.142958	0.93754	NA	-0.0274807	0.997941	NA	2.23786	0.00128294	Up	2.20872	0.000273664	Up	0.415037	0.850877	NA	2.59111	0.000117781	Up	1.42884	0.206364	NA	3.55065	9.15e-10	Up	-	-	-	-	-	-	-	-	--
MSTRG.14426	--	-0.0924969	0.891585	NA	-0.36093	0.748876	NA	-1.07062	0.0331448	Down	-2.1861	0.000445339	Down	0.703607	0.331048	NA	0.506306	0.614017	NA	0.644563	0.470001	NA	0.102281	0.828186	NA	UBN2_3 domain-containing protein [Cephalotus follicularis]	-	-	-	-	-	-	-	--
MSTRG.14447	--	0.424315	0.240638	NA	0.227701	0.575635	NA	0.680978	0.00716357	NA	1.31259	1.2e-15	Up	0.342687	0.207028	NA	0.249028	0.471368	NA	0.260709	0.526874	NA	0.820241	1.02e-06	NA	transposon-like protein [Beta vulgaris]	-	-	-	-	-	-	-	--
MSTRG.1446	--	0.561203	0.387033	NA	-0.0264237	0.995469	NA	-0.0425134	0.910267	NA	1.93027	1.54e-16	Up	0.422923	0.396138	NA	0.123502	0.927011	NA	0.408332	0.489377	NA	1.24344	7.55e-06	Up	Cleavage and polyadenylation specificity factor subunit 5 [Capsicum annuum]	-	-	-	-	-	-	-	--
MSTRG.14478	CLH1	-0.438121	0.93754	NA	-0.438121	0.958692	NA	3.04647	0.0423174	Up	4.90918	3.59e-07	Up	1.87184	0.414744	NA	1.29866	0.674969	NA	3.24489	0.0118526	Up	5.92267	2.09e-13	Up	PREDICTED: chlorophyllase-1-like, partial [Nicotiana tabacum]	Metabolism;Metabolism;Metabolism	ko01100//Metabolic pathways;ko01110//Biosynthesis of secondary metabolites;ko00860//Porphyrin metabolism	ko01100//Metabolic pathways;ko01110//Biosynthesis of secondary metabolites;ko00860//Porphyrin metabolism	K08099;K08099;K08099	GO:0043231//intracellular membrane-bounded organelle	GO:0052689//carboxylic ester hydrolase activity	GO:0006605//protein targeting;GO:0006787//porphyrin-containing compound catabolic process;GO:0006952//defense response;GO:0009617//response to bacterium;GO:0009620//response to fungus;GO:0009755//hormone-mediated signaling pathway;GO:0009863//salicylic acid mediated signaling pathway;GO:0010468//regulation of gene expression;GO:0031399//regulation of protein modification process;GO:0035556//intra…	--
MSTRG.14486	ESK1	0.172996	0.658706	NA	0.112129	0.737075	NA	-0.0960109	0.6582	NA	0.591535	1.39e-07	NA	2.94851	4.18e-21	Up	-0.0537713	0.927011	NA	-0.357552	0.94667	NA	0.955331	0.0433346	NA	zinc finger MYM-type protein 1-like [Nicotiana tomentosiformis]	-	-	-	-	GO:0005911//cell-cell junction;GO:0043231//intracellular membrane-bounded organelle	-	-	--
MSTRG.14498	OST4A	-0.253784	0.225963	NA	-0.178013	0.797809	NA	-0.410694	0.044498	NA	-1.25177	1.63e-06	Down	-0.210546	0.771581	NA	0.145438	0.811731	NA	0.188085	0.903886	NA	-0.658932	0.0358699	NA	Dolichyl-diphosphooligosaccharide--protein glycosyltransferase subunit 4A [Capsicum annuum]	-	-	-	-	GO:0009536//plastid;GO:0031090//organelle membrane;GO:0031224//intrinsic component of membrane	GO:0003824//catalytic activity	-	--
MSTRG.14513	--	1.06982	0.245191	NA	0.849321	0.425237	NA	1.48202	0.0287354	Up	2.0295	4.58e-05	Up	-0.205749	0.892751	NA	1.16789	0.0542434	NA	0.632857	0.550338	NA	1.45111	0.00243957	Up	PREDICTED: GDSL esterase/lipase At1g28610-like isoform X1 [Nicotiana sylvestris]	-	-	-	-	-	-	-	--
MSTRG.14520	MAIL3	1.22686	8.65e-31	Up	0.964306	1.24e-23	NA	1.10987	7.92e-27	Up	3.48615	0	Up	0.98394	5.91e-25	NA	0.752006	1.35e-14	NA	1.2732	1.26e-43	Up	3.02651	0	Up	PREDICTED: serine/threonine-protein phosphatase 7 long form homolog [Nicotiana attenuata]	-	-	-	-	-	-	-	--
MSTRG.14521	--	-0.133914	0.618411	NA	0.835613	8.82e-08	NA	1.19496	4.65e-16	Up	1.01106	4.4e-12	Up	0.00160033	0.963352	NA	1.1619	0.000323187	Up	0.619245	0.0129534	NA	1.08246	1.53e-12	Up	-	-	-	-	-	-	-	-	--
MSTRG.14522	--	-0.137832	0.0594394	NA	1.12948	1.27e-63	Up	1.19506	4.09e-67	Up	0.779067	1.78e-33	NA	-0.0753233	0.541324	NA	1.09691	4.02e-41	Up	1.52786	4.62e-84	Up	0.783016	1.36e-22	NA	-	-	-	-	-	-	-	-	--
MSTRG.14528	--	0	1	NA	0	1	NA	0	1	NA	11.7663	2.99e-09	Up	0	1	NA	0	1	NA	4.90689	0.923206	NA	11.182	1.2e-07	Up	PREDICTED: mitochondrial amidoxime reducing component 2-like isoform X2 [Nicotiana tabacum]	-	-	-	-	-	-	-	--
MSTRG.14530	--	1.20549	8.55e-05	Up	0.478629	0.387309	NA	0.391629	0.48196	NA	0.320689	0.191488	NA	0.774362	0.00980834	NA	0.298397	0.596692	NA	0.141649	0.921227	NA	0.0821802	0.726329	NA	PREDICTED: GATA transcription factor 26 isoform X2 [Nicotiana attenuata]	-	-	-	-	-	-	-	--
MSTRG.14531	--	0.505482	0.503478	NA	-0.37453	0.787963	NA	0.725319	0.135838	NA	1.17555	8.39e-05	Up	0.387452	0.550676	NA	0.580097	0.26418	NA	0.915608	0.0378087	NA	0.507634	0.205215	NA	ORF; able to induce HR-like lesions [Nicotiana tabacum]	-	-	-	-	-	-	-	--
MSTRG.14538	HIPP04	-0.353879	0.864864	NA	1.44949	0.0592839	NA	0.716775	0.567746	NA	-0.382003	0.883159	NA	1.2258	0.478456	NA	1.06413	0.570746	NA	2.5589	0.00617105	Up	0.136419	0.938067	NA	PREDICTED: heavy metal-associated isoprenylated plant protein 3-like [Nicotiana tabacum]	-	-	-	-	-	GO:0043169//cation binding	-	--
MSTRG.14545	--	2.72247	0.569628	NA	-4.05889	0.957016	NA	0.485427	0.970525	NA	6.27426	7.36e-06	Up	0	1	NA	0	1	NA	0	1	NA	9.88671	3.11e-06	Up	PREDICTED: vacuolar-processing enzyme-like [Nicotiana tabacum]	-	-	-	-	-	-	-	--
MSTRG.14546	--	1.68072	0.136343	NA	1.27886	0.517032	NA	1.88408	0.0229324	Up	3.86673	6.52e-14	Up	0.970375	0.432187	NA	0.69411	0.656653	NA	0.92785	0.439636	NA	2.87926	1.26e-11	Up	PREDICTED: basic salivary proline-rich protein 2-like [Nicotiana attenuata]	-	-	-	-	-	-	-	--
MSTRG.14565	--	-0.616157	0.778651	NA	-0.129042	0.981028	NA	0.273285	0.906454	NA	1.1431	0.109143	NA	0.401814	0.860526	NA	1.35318	0.249708	NA	0.46421	0.88559	NA	1.80283	0.01584	Up	hypothetical protein A4A49_37488 [Nicotiana attenuata]	-	-	-	-	-	-	-	--
MSTRG.14567	--	0.344648	0.928181	NA	0.212545	0.947899	NA	0.842899	0.57697	NA	3.38357	8.54e-10	Up	0.947533	0.514144	NA	0.861024	0.637175	NA	0.16665	0.957214	NA	3.03455	1.24e-06	Up	-	-	-	-	-	-	-	-	--
MSTRG.14568	--	0.222392	0.925253	NA	-0.0907655	0.976904	NA	0.717481	0.284162	NA	0.850276	0.0460483	NA	0.932886	0.145271	NA	0.161155	0.927011	NA	0.300789	0.85735	NA	1.15233	0.02249	Up	Cytoplasmic tRNA 2-thiolation protein 1 [Capsicum baccatum]	-	-	-	-	-	-	-	--
MSTRG.14573	--	0.504439	2.36e-11	NA	-0.805353	9.13e-15	NA	0.342302	6.38e-06	NA	1.36702	4.44e-113	Up	0.434556	9.99e-09	NA	-1.06162	5.82e-33	Down	-0.265157	0.00162573	NA	1.0286	8.7e-57	Up	-	-	-	-	-	-	-	-	--
MSTRG.14574	--	0.993179	9.91e-07	NA	-0.367439	0.433354	NA	1.09066	4.12e-08	Up	2.13446	4.47e-52	Up	0.438446	0.00426746	NA	-1.15176	1.49e-13	Down	-0.123548	0.489882	NA	0.882088	4.45e-15	NA	-	-	-	-	-	-	-	-	--
MSTRG.14598	--	0	1	NA	0	1	NA	0	1	NA	10.7085	1.19e-07	Up	4.54432	0.921895	NA	0	1	NA	0	1	NA	9.6677	5.41e-05	Up	retrovirus-related pol polyprotein from transposon tnt 1-94, partial [Nicotiana attenuata]	-	-	-	-	-	-	-	--
MSTRG.14634	--	0.163741	0.891656	NA	0.136888	0.865594	NA	0.0413944	0.9947	NA	-1.14375	0.0137782	Down	-0.4483	0.279211	NA	-0.0840951	0.889257	NA	0.473931	0.293565	NA	-0.089005	0.966724	NA	hypothetical protein A4A49_63245, partial [Nicotiana attenuata]	-	-	-	-	-	-	-	--
MSTRG.14673	--	-0.142152	0.732895	NA	-0.406895	0.464423	NA	-0.413749	0.210617	NA	-1.42755	0.000482812	Down	0.201887	0.7179	NA	-0.265946	0.521635	NA	0.0486187	0.994429	NA	-0.574818	0.158079	NA	-	-	-	-	-	-	-	-	--
MSTRG.14689	MAN5	0.455325	0.00340572	NA	0.0990817	0.63341	NA	0.690519	1.2e-07	NA	1.07403	6.9e-30	Up	0.259305	0.170361	NA	0.165837	0.541965	NA	0.335424	0.088052	NA	0.675608	2.6e-09	NA	Non-functional NADPH-dependent codeinone reductase 2 [Capsicum annuum]	-	-	-	-	-	-	-	--
MSTRG.14692	--	-1.81765	6.38e-23	Down	1.15695	8.7e-28	Up	0.883322	3.37e-12	NA	0.961895	3.08e-19	NA	-3.8663	2.55e-38	Down	0.358507	0.0700692	NA	-0.0603329	0.780751	NA	-1.17258	1.38e-07	Down	PREDICTED: uncharacterized protein LOC107771819 [Nicotiana tabacum]	-	-	-	-	-	-	-	--
MSTRG.14700	--	2.16227	1.44e-24	Up	1.69985	4.12e-14	Up	2.44759	1.32e-33	Up	3.54889	1.64e-106	Up	0.83399	0.143138	NA	-0.584963	0.50386	NA	0.69883	0.357414	NA	1.68589	1.07e-05	Up	PREDICTED: flocculation protein FLO11-like [Nicotiana attenuata]	-	-	-	-	-	-	-	--
MSTRG.14702	RBK2	-0.499926	0.538482	NA	0.104337	0.938973	NA	-0.34138	0.711212	NA	-3.70302	9.53e-05	Down	-0.463247	0.503681	NA	0.0326472	0.998236	NA	-0.0622843	0.92646	NA	-1.7922	0.0069617	Down	receptor-like cytosolic serine/threonine-protein kinase RBK2 isoform X4 [Nicotiana tomentosiformis]	-	-	-	-	GO:0031090//organelle membrane;GO:0043231//intracellular membrane-bounded organelle	GO:0004672//protein kinase activity;GO:0032550//purine ribonucleoside binding	GO:0006464//cellular protein modification process;GO:0006796//phosphate-containing compound metabolic process;GO:0031668//cellular response to extracellular stimulus;GO:0033554//cellular response to stress;GO:0051234//establishment of localization	--
MSTRG.14743	--	0.663394	0.000302656	NA	0.112339	0.724711	NA	0.703988	5.97e-05	NA	1.4262	1.62e-26	Up	0.579157	0.000237059	NA	0.178526	0.607582	NA	0.159977	0.744151	NA	0.915901	2.62e-12	NA	-	-	-	-	-	-	-	-	--
MSTRG.14782	--	-0.152727	0.8205	NA	-0.125827	0.954975	NA	-0.501144	0.327626	NA	-1.28734	0.0161573	Down	0.448758	0.850958	NA	-1.30256	0.6037	NA	-0.100929	0.967878	NA	-0.887525	0.688065	NA	-	-	-	-	-	-	-	-	--
MSTRG.14810	--	1.00174	5.32e-05	Up	0.244351	0.593448	NA	0.810583	0.00292075	NA	1.25241	7.75e-11	Up	0.506041	0.0651994	NA	0.382324	0.251733	NA	0.584963	0.0518525	NA	0.830961	2.97e-05	NA	protein ANTAGONIST OF LIKE HETEROCHROMATIN PROTEIN 1-like [Solanum pennellii]	-	-	-	-	-	-	-	--
MSTRG.14884	--	-0.247928	0.885565	NA	-1.24793	0.428199	NA	-0.430792	0.753493	NA	-3.64024	0.0196792	Down	-0.062061	0.980712	NA	0.564571	0.776497	NA	0.584963	0.78845	NA	-3.48239	0.0829897	NA	-	-	-	-	-	-	-	-	--
MSTRG.14925	--	0.164707	0.921173	NA	0.282863	0.638141	NA	0.136556	0.900077	NA	-1.14796	0.0327533	Down	0.223941	0.780413	NA	0.393178	0.499183	NA	0.260622	0.782483	NA	-0.686049	0.284745	NA	abc transporter f family member 4 [Quercus suber]	-	-	-	-	-	-	-	--
MSTRG.14927	MTA	0.608435	1.08e-06	NA	0.853747	4.13e-18	NA	1.63077	6.47e-60	Up	0.0292105	0.134332	NA	0.078908	0.862836	NA	0.96991	3.93e-18	NA	1.15379	2.58e-22	Up	0.297998	0.0142355	NA	PREDICTED: metallothionein-like protein type 2 [Nicotiana sylvestris]	-	-	-	-	-	GO:0046914//transition metal ion binding	GO:0006006//glucose metabolic process;GO:0006950//response to stress;GO:0010038//response to metal ion	--
MSTRG.1493	ROQ1	0.429988	0.889768	NA	-0.469485	0.84911	NA	1.87447	0.0129608	Up	2.40372	9.27e-06	Up	0.51307	0.373891	NA	-0.192645	0.829591	NA	0.691162	0.198569	NA	0.748938	0.0557749	NA	disease resistance protein TAO1-like isoform X3 [Nicotiana tomentosiformis]	-	-	-	-	-	-	-	--
MSTRG.14939	--	1.52696	3.66e-27	Up	0.935679	9.1e-10	NA	1.79693	4.75e-39	Up	1.06692	8.86e-15	Up	1.1681	1.09e-19	Up	1.33454	1e-27	Up	1.84735	2.58e-45	Up	1.10624	2e-17	Up	PREDICTED: uncharacterized mitochondrial protein AtMg00810-like [Nicotiana tabacum]	-	-	-	-	-	-	-	--
MSTRG.15054	YSL12	0.0947924	0.983406	NA	-0.655229	0.527068	NA	-0.130661	0.880605	NA	2.40428	7.21e-19	Up	0.38272	0.69173	NA	0.500996	0.571009	NA	-0.129854	0.922027	NA	2.38901	3.07e-13	Up	probable metal-nicotianamine transporter YSL7 isoform X1 [Nicotiana tomentosiformis]	-	-	-	-	GO:0016020//membrane	-	GO:0015833//peptide transport;GO:0046942//carboxylic acid transport	--
MSTRG.15081	--	1.0663	0.00318347	Up	0.242655	0.764058	NA	0.627191	0.225672	NA	1.62256	2.72e-10	Up	0.751321	0.0133147	NA	0.141869	0.878794	NA	0.201634	0.835663	NA	0.900464	0.000535737	NA	dna-directed rna polymerase 3b, chloroplastic [Nicotiana attenuata]	Metabolism;Metabolism;Metabolism;Metabolism;Metabolism;Metabolism	ko01100//Metabolic pathways;ko01110//Biosynthesis of secondary metabolites;ko01200//Carbon metabolism;ko00010//Glycolysis / Gluconeogenesis;ko00620//Pyruvate metabolism;ko00020//Citrate cycle (TCA cycle)	ko01100//Metabolic pathways;ko01110//Biosynthesis of secondary metabolites;ko01200//Carbon metabolism;ko00010//Glycolysis / Gluconeogenesis;ko00620//Pyruvate metabolism;ko00020//Citrate cycle (TCA cycle)	K00161;K00161;K00161;K00161;K00161;K00161	GO:0009526//plastid envelope;GO:0009532//plastid stroma	GO:0016903//oxidoreductase activity, acting on the aldehyde or oxo group of donors	GO:0008152//metabolic process	--
MSTRG.15114	--	-0.55849	0.538482	NA	-1.17662	0.216331	NA	-1.63941	0.0338086	Down	-4.40125	0.000803186	Down	-1.03802	0.0730337	NA	-1.9752	0.000806551	Down	-2.06831	0.000896389	Down	-4.39023	3.15e-05	Down	PREDICTED: fruit-specific protein-like [Nicotiana sylvestris]	-	-	-	-	-	-	-	--
MSTRG.15115	--	-1.11813	0.00705268	Down	-2.22571	1.28e-05	Down	-2.63765	1.65e-07	Down	-12.2388	5.17e-09	Down	-1.18621	0.0177782	Down	-2.94969	9.74e-07	Down	-1.67026	0.00436154	Down	-3.69443	4.52e-06	Down	PREDICTED: fruit-specific protein-like [Nicotiana sylvestris]	-	-	-	-	-	-	-	--
MSTRG.15119	--	1.66985	0.174977	NA	1.07662	0.583812	NA	1.96683	0.0440702	Up	3.7866	4.05e-11	Up	0.66172	0.584029	NA	0.536868	0.713018	NA	-0.345775	0.860443	NA	2.57706	3.03e-08	Up	-	-	-	-	-	-	-	-	--
MSTRG.15146	--	-2.2115	0.173542	NA	-1	0.704616	NA	-0.459432	0.791114	NA	1.94996	0.000505451	Up	-0.353786	0.506104	NA	-0.842644	0.0619769	NA	0.0959558	0.943636	NA	-0.00268409	0.893034	NA	Eukaryotic translation initiation factor 4G [Capsicum baccatum]	-	-	-	-	-	-	-	--
MSTRG.15178	--	0	1	NA	0	1	NA	6.05889	0.766616	NA	11.4374	4.33e-09	Up	0	1	NA	5.54432	0.851034	NA	0	1	NA	10.697	3.82e-07	Up	-	-	-	-	-	-	-	-	--
MSTRG.15204	--	0.0681888	0.93754	NA	-0.338636	0.135186	NA	-0.299994	0.0391936	NA	-1.38789	4.76e-14	Down	-0.322545	0.00900603	NA	-0.707671	2.08e-07	NA	-0.443429	0.000554679	NA	-1.19342	3.38e-15	Down	-	-	-	-	-	-	-	-	--
MSTRG.15214	--	0.773738	3.16e-36	NA	0.486038	3.89e-17	NA	0.695051	1.15e-34	NA	1.18051	1.1e-145	Up	2.73697	0.829504	NA	3.32193	0.616274	NA	2.73697	0.73971	NA	1.73697	0.820841	NA	polypeptide with a gag-like domain [Petunia x hybrida]	-	-	-	-	-	-	-	--
MSTRG.15256	--	-0.0437214	0.960829	NA	-0.365649	0.949661	NA	1.30895	0.586429	NA	2.80735	0.00960131	Up	-0.793549	0.829414	NA	-1.58496	0.73179	NA	0.609416	0.923206	NA	1.70328	0.213347	NA	PREDICTED: rhodanese-like domain-containing protein 15, chloroplastic isoform X1 [Nicotiana attenuata]	-	-	-	-	-	-	-	--
MSTRG.15258	--	-0.357552	0.7428	NA	-0.152981	0.957016	NA	-0.978174	0.215257	NA	-2.2078	0.0178327	Down	0.117836	0.95582	NA	-0.437131	0.78249	NA	0.0303736	0.986659	NA	-1.74723	0.14414	NA	PREDICTED: microcephalin isoform X1 [Nicotiana sylvestris]	-	-	-	-	-	GO:0016407//acetyltransferase activity	-	--
MSTRG.15290	GOT1	-0.119759	0.650482	NA	-0.254849	0.68643	NA	-0.269204	0.270699	NA	-1.12796	0.000178846	Down	-0.281484	0.0996845	NA	-0.251221	0.158715	NA	-0.396415	0.0150731	NA	-1.16781	3.65e-08	Down	vesicle transport protein GOT1-like isoform X3 [Nicotiana tomentosiformis]	-	-	-	-	GO:0016020//membrane	-	GO:0006810//transport	--
MSTRG.15297	--	0.475199	0.596528	NA	0.980045	0.0364842	NA	1.36872	0.000985896	Up	1.07591	0.00218135	Up	0.318089	0.519282	NA	0.640593	0.0508972	NA	0.491747	0.272441	NA	0.618129	0.0316498	NA	PREDICTED: uncharacterized protein LOC107760361 [Nicotiana tabacum]	-	-	-	-	-	-	-	--
MSTRG.15322	--	2.75174	0.068959	NA	3.02106	0.0292948	Up	-0.0874628	0.970525	NA	2.87832	0.0112939	Up	2.27045	0.00533197	Up	1.98505	0.0275501	Up	0.519028	0.871279	NA	1.98505	0.0177875	Up	PREDICTED: two-component response regulator ARR2-like [Nicotiana sylvestris]	-	-	-	-	-	-	-	--
MSTRG.15385	--	0.674797	0.250136	NA	0.736966	0.113556	NA	1.14758	0.00310789	Up	1.02754	0.00105388	Up	0.955053	0.0389495	NA	0.882493	0.0780259	NA	1.36552	0.00079679	Up	1.58496	3.43e-06	Up	forkhead box protein B2-like [Nicotiana tomentosiformis]	-	-	-	-	-	-	-	--
MSTRG.15396	--	2.20716	0.117773	NA	2.56359	0.0417812	Up	3.66073	4.07e-05	Up	5.47764	7.28e-17	Up	3.43296	2.21e-07	Up	2.96347	4.79e-05	Up	3.12853	1.52e-05	Up	4.7125	4.78e-18	Up	-	-	-	-	-	-	-	-	--
MSTRG.15407	--	1.42461	9.48e-05	Up	0.936265	0.0248529	NA	0.290561	0.741068	NA	0.716522	0.03849	NA	1.22576	1.82e-05	Up	0.719233	0.0740372	NA	0.397772	0.532034	NA	-0.71628	0.166628	NA	-	-	-	-	-	-	-	-	--
MSTRG.15418	--	4.13303	0.0101595	Up	3.11042	0.139321	NA	3.26167	0.088895	NA	4.25481	0.000972695	Up	3.43296	0.192273	NA	3.1375	0.337225	NA	4.19377	0.0576225	NA	4.80735	0.00356153	Up	CLE25p like [Actinidia chinensis var. chinensis] [Actinidia chinensis]	-	-	-	-	-	-	-	--
MSTRG.15419	--	-0.459432	0.93754	NA	-2.26679	0.667492	NA	-0.681824	0.868583	NA	-8.00375	0.364811	NA	-0.413721	0.790094	NA	-2.36201	0.0614459	NA	-1.40323	0.300834	NA	-10.2487	0.00134891	Down	protein PSY1-like [Nicotiana tomentosiformis]	-	-	-	-	-	-	-	--
MSTRG.15425	--	-0.312013	0.00363329	NA	-0.198333	0.498134	NA	-0.611619	1.61e-07	NA	-2.05764	2.55e-38	Down	-0.499348	1.23e-05	NA	0.0896162	0.801863	NA	0.0100683	0.923357	NA	-1.24036	3.17e-17	Down	transcription factor bHLH51-like [Pyrus ussuriensis x Pyrus communis]	-	-	-	-	-	-	-	--
MSTRG.15442	--	0.252766	0.629138	NA	-0.415037	0.312998	NA	0.27196	0.490994	NA	1.67603	3.66e-30	Up	0.43931	0.102171	NA	-0.23376	0.516277	NA	-0.328437	0.302405	NA	1.15699	1.64e-11	Up	PREDICTED: serine/arginine-rich splicing factor 4-like [Nicotiana sylvestris]	-	-	-	-	-	GO:0005488//binding	-	--
MSTRG.15446	BRR2A	0.955606	0.836778	NA	0.932886	0.849991	NA	3.37767	0.00440499	Up	2	0.140312	NA	0.724366	0.890845	NA	1.20436	0.750832	NA	2.53172	0.186699	NA	2.85148	0.0440044	Up	dexh-box atp-dependent rna helicase dexh12 [Nicotiana attenuata]	Genetic Information Processing	ko03040//Spliceosome	ko03040//Spliceosome	K12854	GO:0005911//cell-cell junction;GO:0032991//macromolecular complex;GO:0043231//intracellular membrane-bounded organelle;GO:0043232//intracellular non-membrane-bounded organelle;GO:0044423//virion part;GO:0044444//cytoplasmic part	GO:0032550//purine ribonucleoside binding;GO:0042623//ATPase activity, coupled	GO:0000280//nuclear division;GO:0003006//developmental process involved in reproduction;GO:0009117//nucleotide metabolic process;GO:0033043//regulation of organelle organization;GO:0044260//cellular macromolecule metabolic process	--
MSTRG.15454	PCUBI4-1	0.408085	0.718359	NA	0.678072	0.347019	NA	1.31971	0.00122431	Up	1.28027	0.000197311	Up	0.0784266	0.938759	NA	0.392701	0.551151	NA	0.795795	0.0416094	NA	0.951854	0.00143723	NA	Tyrosyl-DNA phosphodiesterase [Arachis hypogaea]	-	-	-	-	GO:0043231//intracellular membrane-bounded organelle	-	GO:0006605//protein targeting;GO:0009411//response to UV;GO:0016567//protein ubiquitination;GO:0019941//modification-dependent protein catabolic process	--
MSTRG.15496	--	-0.041262	0.954867	NA	0.237039	0.873025	NA	0.446555	0.650733	NA	0.0765745	0.737149	NA	1.04401	0.0826608	NA	0.82608	0.29746	NA	0.884877	0.251487	NA	1.36304	0.00283991	Up	-	-	-	-	-	-	-	-	--
MSTRG.15556	--	0.478603	0.596476	NA	0.542463	0.427309	NA	0.803016	0.137354	NA	-2.15056	0.00593735	Down	0.258068	0.771335	NA	0.22981	0.832778	NA	0.562478	0.368465	NA	-1.58869	0.0163876	Down	ankyrin repeat-containing protein ITN1-like isoform X4 [Ipomoea triloba]	-	-	-	-	-	-	-	--
MSTRG.15590	--	1.13993	0.554779	NA	1.2338	0.514296	NA	2.74496	0.00161038	Up	3.42999	1.43e-07	Up	0.404842	0.824229	NA	-0.40828	0.833769	NA	0.838938	0.491741	NA	1.54722	0.0134299	Up	-	-	-	-	-	-	-	-	--
MSTRG.1560	--	0	1	NA	0	1	NA	5.90689	0.900077	NA	9.04985	0.0494913	Up	0	1	NA	0	1	NA	5.90689	0.923206	NA	9.55714	0.30016	NA	-	-	-	-	-	-	-	-	--
MSTRG.1566	--	1.10784	4.29e-37	Up	0.183328	0.0899542	NA	0.61658	8.78e-09	NA	1.43128	6.15e-84	Up	1.18634	1.32e-53	Up	-0.0182391	0.851034	NA	0.19982	0.291649	NA	1.21649	2.13e-65	Up	arp2/3 complex-activating protein rickA-like [Nicotiana tomentosiformis]	-	-	-	-	-	-	-	--
MSTRG.15662	--	0.186413	0.989096	NA	0.499571	0.947899	NA	2.68118	0.0736166	NA	3.07866	0.00520502	Up	0.765535	0.901195	NA	1.03562	0.829721	NA	2	0.478937	NA	3.23266	0.0177977	Up	transcription factor MYB88-like [Nicotiana tomentosiformis]	-	-	-	-	-	-	-	--
MSTRG.15681	--	0.638884	0.260577	NA	0.0880074	0.946478	NA	0.773899	0.095483	NA	1.14857	0.000863073	Up	0.478463	0.582601	NA	0.802251	0.214007	NA	1.24126	0.0126707	Up	1.78824	1.64e-06	Up	-	-	-	-	-	-	-	-	--
MSTRG.15719	--	0.603578	0.163683	NA	0.347923	0.529868	NA	0.581836	0.134046	NA	1.18957	4.54e-08	Up	0.104876	0.921895	NA	0.0212425	0.983661	NA	0.171311	0.848214	NA	0.591487	0.00631669	NA	T-complex protein 1 subunit alpha [Capsicum annuum]	-	-	-	-	-	-	-	--
MSTRG.1572	--	0.957918	0.0403633	NA	0.049502	0.957016	NA	0.82711	0.0865229	NA	1.15836	0.0003045	Up	0.430634	0.467862	NA	0.126252	0.925394	NA	0.0819814	0.968023	NA	0.703265	0.0259269	NA	-	-	-	-	-	-	-	-	--
MSTRG.15780	--	0.121015	0.937658	NA	-0.162057	0.94433	NA	0.33985	0.567385	NA	1.63154	2.71e-12	Up	0.297507	0.56532	NA	-0.024839	0.945674	NA	-0.214207	0.683185	NA	0.492446	0.0773856	NA	PREDICTED: putative pentatricopeptide repeat-containing protein At2g02150 [Nicotiana tabacum]	-	-	-	-	-	-	-	--
MSTRG.15801	--	0.747613	0.000645779	NA	0.208587	0.543766	NA	0.747613	0.000837794	NA	1.17427	9.07e-15	Up	0.0303156	0.996385	NA	0.130397	0.825515	NA	0.160611	0.786862	NA	0.464991	0.0058647	NA	Non-functional NADPH-dependent codeinone reductase 2 [Capsicum annuum]	-	-	-	-	-	GO:0046872//metal ion binding	-	--
MSTRG.15808	--	1.3423	0.0280651	Up	0.338504	0.827865	NA	-0.180786	0.872182	NA	0.860411	0.0742175	NA	0.96597	0.0460094	NA	-0.525883	0.51664	NA	-0.128486	0.901102	NA	-0.0761996	0.997025	NA	-	-	-	-	-	-	-	-	--
MSTRG.15816	--	0.428943	0.78157	NA	-0.0642891	0.99106	NA	0.222891	0.892417	NA	0.441859	0.402057	NA	1	0.0448052	NA	1.42202	0.00050209	Up	0.208317	0.911596	NA	0.861679	0.0604838	NA	-	-	-	-	-	-	-	-	--
MSTRG.15841	--	-0.255601	0.897058	NA	0.583187	0.646755	NA	0.63895	0.540952	NA	-0.133782	0.945899	NA	0.536053	0.711597	NA	1.63485	0.0165678	Up	1.43296	0.0711238	NA	0.166358	0.8489	NA	HTH-type transcriptional regulator protein ptxE [Dorcoceras hygrometricum]	-	-	-	-	-	-	-	--
MSTRG.15843	TOM6	-0.335018	0.487978	NA	-0.436504	0.549756	NA	-0.807847	0.0429293	NA	-1.54424	0.00144283	Down	-0.616549	0.0970765	NA	-0.493721	0.214563	NA	-0.76168	0.0424495	NA	-1.46173	0.000553293	Down	mitochondrial import receptor subunit TOM6 homolog [Nicotiana tomentosiformis]	-	-	-	-	GO:0031224//intrinsic component of membrane;GO:0031966//mitochondrial membrane	-	GO:0008104//protein localization	--
MSTRG.15874	pol	8.71425	5.03e-05	Up	7.16323	0.028485	Up	9.02237	8.78e-06	Up	12.335	2.14e-16	Up	1.152	0.223888	NA	-0.36257	0.919674	NA	-1.49185	0.485585	NA	4.06082	6.27e-19	Up	uncharacterized mitochondrial protein AtMg00860-like [Nicotiana tomentosiformis]	-	-	-	-	-	GO:0046872//metal ion binding	GO:0006259//DNA metabolic process	--
MSTRG.15875	--	1.28379	0.443913	NA	0.204358	0.957016	NA	2.28379	0.00440244	Up	6.17948	4.08e-51	Up	1.34645	0.422853	NA	0.156119	0.998666	NA	0.394279	0.939155	NA	5.02046	2.6e-23	Up	pre-mRNA-splicing factor CWC22 homolog isoform X2 [Nicotiana tomentosiformis]	-	-	-	-	-	-	-	--
MSTRG.15878	--	1.11969	0.00795098	Up	0.81054	0.124053	NA	0.269446	0.79076	NA	0.691201	0.0422571	NA	0.463141	0.477577	NA	0.43479	0.562946	NA	0.460018	0.583974	NA	0.490945	0.241612	NA	uncharacterized protein LOC104086496 [Nicotiana tomentosiformis]	-	-	-	-	-	-	-	--
MSTRG.15880	--	0.104232	0.913353	NA	0.305319	0.0802326	NA	-0.0249856	0.88297	NA	-1.48843	9.51e-10	Down	0.159785	0.597734	NA	-0.474409	0.00214425	NA	-0.128438	0.525047	NA	-2.20004	2.26e-22	Down	RNA-directed DNA polymerase-like protein [Gossypium australe]	-	-	-	-	-	-	-	--
MSTRG.15882	MNS1	-0.0604646	0.93754	NA	-0.400753	0.814535	NA	0.255839	0.826737	NA	1.16753	0.00108492	Up	0.913726	0.107882	NA	0.37939	0.713136	NA	0.343839	0.811537	NA	1.056	0.0198804	Up	PREDICTED: mannosyl-oligosaccharide 1,2-alpha-mannosidase MNS1-like, partial [Nicotiana sylvestris]	Metabolism;Genetic Information Processing;Metabolism;Metabolism	ko01100//Metabolic pathways;ko04141//Protein processing in endoplasmic reticulum;ko00510//N-Glycan biosynthesis;ko00513//Various types of N-glycan biosynthesis	ko01100//Metabolic pathways;ko04141//Protein processing in endoplasmic reticulum;ko00510//N-Glycan biosynthesis;ko00513//Various types of N-glycan biosynthesis	K01230;K01230;K01230;K01230	GO:0031224//intrinsic component of membrane;GO:0031984//organelle subcompartment;GO:0043231//intracellular membrane-bounded organelle	GO:0015924//mannosyl-oligosaccharide mannosidase activity;GO:0046872//metal ion binding	GO:0006511//ubiquitin-dependent protein catabolic process;GO:0009311//oligosaccharide metabolic process;GO:0009725//response to hormone;GO:0035966//response to topologically incorrect protein;GO:0043623//cellular protein complex assembly;GO:0048588//developmental cell growth	--
MSTRG.15898	--	-1.88349	0.315119	NA	-1.83458	0.426655	NA	-3.04103	0.130959	NA	-9.47843	0.0150298	Down	-1.39855	0.561654	NA	-0.44859	0.911407	NA	0.164387	0.963301	NA	-8.59495	0.0871415	NA	-	-	-	-	-	-	-	-	--
MSTRG.15899	--	0.894205	0.644405	NA	0.665264	0.796356	NA	-0.541894	0.846509	NA	-3.16993	0.157292	NA	-0.673896	0.582333	NA	0	0.996175	NA	-0.256775	0.87293	NA	-3.71621	0.0116676	Down	PREDICTED: uncharacterized mitochondrial protein AtMg00240-like [Nicotiana tabacum]	-	-	-	-	-	-	-	--
MSTRG.15906	--	-0.204912	0.793864	NA	0.207239	0.819381	NA	-0.492905	0.439206	NA	-1.28688	0.0270085	Down	-0.297516	0.634904	NA	0.361366	0.638233	NA	-0.0389267	0.939155	NA	-1.20607	0.0330987	Down	PREDICTED: uncharacterized protein LOC107791022 [Nicotiana tabacum]	-	-	-	-	-	-	-	--
MSTRG.15922	--	0	0.993806	NA	-5.32193	0.806763	NA	-5.32193	0.71211	NA	2.68182	0.0370104	Up	5.1964	0.665445	NA	0	1	NA	0	1	NA	6.78136	0.0696309	NA	-	-	-	-	-	-	-	-	--
MSTRG.15938	At1g65750	1.35527	0.0156934	Up	2.0686	1.51e-07	Up	-0.189971	0.937717	NA	-1	0.333235	NA	0.691451	0.3658	NA	1.78283	8.37e-05	Up	-0.388402	0.760984	NA	-1.54956	0.101002	NA	PREDICTED: ribonuclease H-like [Nicotiana tabacum]	-	-	-	-	-	-	-	--
MSTRG.1596	--	1.74061	0.0257231	Up	0.464404	0.869635	NA	2.61508	7.76e-06	Up	2.18406	0.000119324	Up	1.26404	0.00214795	Up	0.36592	0.729834	NA	1.54828	0.000127016	Up	0.379904	0.444421	NA	cyclic dof factor 3-like [Hibiscus syriacus]	-	-	-	-	-	-	-	--
MSTRG.15972	--	0.415037	0.817513	NA	-0.199841	0.947899	NA	0.528857	0.776934	NA	4.00448	2.24e-22	Up	-0.00695276	0.9183	NA	0.63941	0.579276	NA	0.665882	0.596092	NA	3.85415	6.44e-20	Up	-	-	-	-	-	-	-	-	--
MSTRG.15991	--	1.79189	0.286701	NA	2.87643	0.00390068	Up	2.31762	0.0507948	NA	2.05803	0.0457231	Up	-0.415037	0.923468	NA	0.61891	0.919734	NA	2.46877	0.220854	NA	0.836501	0.748524	NA	-	-	-	-	-	-	-	-	--
MSTRG.16056	--	0.383472	0.868397	NA	0.143364	0.928319	NA	0.929395	0.114142	NA	1.3399	7.05e-05	Up	-0.648388	0.293316	NA	-0.0340089	0.94132	NA	0.075551	0.885555	NA	0.142665	0.527275	NA	HIPL1 protein [Capsicum chinense]	-	-	-	-	-	-	-	--
MSTRG.16063	UBI3	-0.288032	2.03e-14	NA	-0.162945	0.0660562	NA	-0.289976	1.4e-12	NA	-1.37623	4.08e-98	Down	-0.487796	2.3e-29	NA	-0.0381195	0.53843	NA	-0.180236	4.6e-06	NA	-1.0225	1.35e-77	Down	PREDICTED: ubiquitin-40S ribosomal protein S27a-like [Populus euphratica]	Genetic Information Processing	ko03010//Ribosome	ko03010//Ribosome	K02977	GO:0005911//cell-cell junction;GO:0015935//small ribosomal subunit;GO:0016020//membrane;GO:0043231//intracellular membrane-bounded organelle	GO:0005198//structural molecule activity;GO:0043169//cation binding	GO:0009117//nucleotide metabolic process;GO:0009664//plant-type cell wall organization;GO:0010383//cell wall polysaccharide metabolic process;GO:0016458//gene silencing;GO:0016567//protein ubiquitination;GO:0019941//modification-dependent protein catabolic process;GO:0034968//histone lysine methylation	--
MSTRG.16093	--	0.403124	0.830295	NA	-0.149895	0.958692	NA	0.283454	0.862423	NA	1.05128	0.0351449	Up	0.00877021	0.994667	NA	-0.438689	0.726546	NA	-0.0266351	0.967158	NA	0.729911	0.230744	NA	-	-	-	-	-	-	-	-	--
MSTRG.16103	--	-1.38466	0.864805	NA	2.12489	0.446619	NA	1.75829	0.543204	NA	-0.197037	0.986024	NA	5.82443	0.921895	NA	9.00375	0.59307	NA	6.90689	0.832217	NA	9.28386	0.0290453	Up	-	-	-	-	-	-	-	-	--
MSTRG.16176	--	1.29462	0.359765	NA	2.51767	0.00100453	Up	3.20457	8.43e-07	Up	1.15482	0.202899	NA	0.957772	0.565619	NA	2.36565	0.00828381	Up	3.56048	6.73e-08	Up	0.906891	0.452334	NA	-	-	-	-	-	-	-	-	--
MSTRG.16208	--	0.140764	0.96791	NA	0.0457377	0.947899	NA	1.38111	6.16e-06	Up	1.05593	0.000396402	Up	1.90689	0.0169931	Up	1.75489	0.0345498	Up	1.16375	0.368378	NA	3.82018	2e-17	Up	hypothetical protein A4A49_53088, partial [Nicotiana attenuata]	-	-	-	-	-	-	-	--
MSTRG.16224	--	0.601451	0.00563927	NA	0.144879	0.70047	NA	0.541407	0.018535	NA	1.28627	5.08e-22	Up	0.673314	5.84e-06	NA	-0.100236	0.710717	NA	0.0570785	0.976706	NA	0.875249	1.28e-11	NA	PttA2 protein [Petunia x hybrida]	-	-	-	-	-	-	-	--
MSTRG.16236	--	1.90475	0.0417337	Up	1.55254	0.176297	NA	1.26303	0.344309	NA	0.263034	0.766681	NA	0.773338	0.560543	NA	0.773338	0.578982	NA	0.445411	0.873555	NA	0.871676	0.325998	NA	-	-	-	-	-	-	-	-	--
MSTRG.16289	--	0.724366	0.824517	NA	0.430634	0.921245	NA	3.70044	2.25e-07	Up	5.58757	1.57e-25	Up	1.63227	0.444966	NA	1.63227	0.454861	NA	3.45943	0.00277474	Up	6.10014	7.43e-15	Up	PREDICTED: myosin-9-like [Nicotiana sylvestris]	-	-	-	-	-	-	-	--
MSTRG.16346	--	3.36923	0.0696099	NA	1.63005	0.72476	NA	2.37587	0.390255	NA	5.42946	2.74e-06	Up	0	1	NA	0	1	NA	0	1	NA	8.14636	0.112929	NA	-	-	-	-	-	-	-	-	--
MSTRG.16384	--	-1.2332	1.85e-10	Down	-1.40471	2.66e-11	Down	-1.37028	2.54e-11	Down	-3.87846	0.00212977	Down	-1.83908	4.71e-42	Down	-1.90317	6.48e-46	Down	-1.50263	1.23e-31	Down	-3.57792	1.94e-64	Down	Protein yibA [Salix suchowensis]	-	-	-	-	-	-	-	--
MSTRG.16406	--	0.984459	1.62e-05	NA	0.502154	0.0576875	NA	1.13683	7.95e-08	Up	0.936806	1.41e-07	NA	0.685969	0.00289852	NA	0.904008	1.98e-05	NA	0.79869	0.000931061	NA	0.571461	0.0051071	NA	-	-	-	-	-	-	-	-	--
MSTRG.16427	ROQ1	0.362937	8.86e-05	NA	-0.19137	0.238432	NA	0.310041	0.00125312	NA	1.04139	5.13e-76	Up	0.322467	0.00441413	NA	-0.120107	0.311815	NA	0.0897735	0.861164	NA	0.66407	1.12e-16	NA	PREDICTED: TMV resistance protein N-like [Nicotiana tabacum]	-	-	-	-	-	-	-	--
MSTRG.16435	ROQ1	0.419177	0.229688	NA	-0.500429	0.232402	NA	0.908732	3.25e-05	NA	0.427421	0.0150218	NA	0.276518	0.773524	NA	0.154034	0.925538	NA	0.921715	0.0660541	NA	1.17218	0.000792409	Up	PREDICTED: disease resistance protein TAO1-like isoform X1 [Nicotiana tabacum]	-	-	-	-	-	-	-	--
MSTRG.16440	--	0.568032	0.318732	NA	0.166715	0.957016	NA	0.599318	0.290714	NA	0.280956	0.146704	NA	0.668408	0.105008	NA	1.00795	0.00463616	Up	0.471698	0.599716	NA	0.539073	0.0696859	NA	protein ANTAGONIST OF LIKE HETEROCHROMATIN PROTEIN 1-like [Solanum pennellii]	-	-	-	-	-	-	-	--
MSTRG.16455	--	-0.720874	0.303277	NA	-0.664483	0.519333	NA	-0.748643	0.290436	NA	-1.51826	0.0472544	Down	-0.906603	0.273784	NA	0.34019	0.783091	NA	0.5926	0.597165	NA	0.320089	0.604878	NA	PREDICTED: uncharacterized protein LOC107781658 [Nicotiana tabacum]	-	-	-	-	-	-	-	--
MSTRG.16463	SSL4	1.44635	0.000240419	Up	0.550447	0.456446	NA	0.786745	0.161666	NA	1.5106	5.34e-06	Up	1.40203	3.54e-05	Up	0.144149	0.927011	NA	-0.637711	0.361348	NA	0.740499	0.0512412	NA	PREDICTED: protein STRICTOSIDINE SYNTHASE-LIKE 6-like isoform X1 [Nicotiana attenuata]	-	-	-	-	GO:0009536//plastid	GO:0016843//amine-lyase activity	GO:0001101//response to acid chemical;GO:0006355//regulation of transcription, DNA-templated;GO:0006468//protein phosphorylation;GO:0006950//response to stress;GO:0009658//chloroplast organization;GO:0009694//jasmonic acid metabolic process;GO:0009725//response to hormone;GO:0009820//alkaloid metabolic process;GO:0009887//organ morphogenesis;GO:0043269//regulation of ion transport;GO:0048869//cel…	--
MSTRG.16464	--	1.50625	0.210423	NA	0.256637	0.947899	NA	0.501749	0.835262	NA	2.5592	0.000180987	Up	1.08859	0.312996	NA	-0.643856	0.752665	NA	-0.274622	0.91281	NA	1.35614	0.0867096	NA	protein STRICTOSIDINE SYNTHASE-LIKE 4-like [Nicotiana tomentosiformis]	-	-	-	-	GO:0043231//intracellular membrane-bounded organelle	GO:0016843//amine-lyase activity	GO:0001101//response to acid chemical;GO:0006950//response to stress;GO:0009725//response to hormone;GO:0009820//alkaloid metabolic process;GO:0044249//cellular biosynthetic process;GO:0044763//single-organism cellular process;GO:0051707//response to other organism;GO:1901576//organic substance biosynthetic process	--
MSTRG.16482	pif1	0.657308	2.81e-14	NA	0.266766	0.00406893	NA	0.611406	4.13e-10	NA	1.89499	1.63e-197	Up	0.626922	1.18e-16	NA	0.167208	0.192859	NA	0.216097	0.107599	NA	1.252	5.67e-79	Up	DNA helicase Pif1-like [Trema orientale]	-	-	-	-	-	-	-	--
MSTRG.16527	--	1.28991	3.66e-08	Up	-0.212894	0.890397	NA	0.587892	0.067976	NA	1.09572	5.74e-08	Up	1.12844	6.52e-11	Up	0.0292538	0.996776	NA	0.255402	0.564422	NA	0.78609	4.63e-06	NA	PREDICTED: uncharacterized protein LOC107792198 [Nicotiana tabacum]	-	-	-	-	-	-	-	--
MSTRG.16529	--	0.473985	0.526402	NA	0.293802	0.695019	NA	0.76243	0.0698073	NA	0.579996	0.0359072	NA	1.01219	0.00954935	Up	0.749316	0.0743344	NA	0.973649	0.0149394	NA	0.290248	0.398189	NA	PREDICTED: monosaccharide-sensing protein 2-like [Nicotiana tabacum]	-	-	-	-	-	-	-	--
MSTRG.16532	--	-1.64046	0.651981	NA	-0.370368	0.957016	NA	1.48153	0.419333	NA	0.359542	0.808294	NA	0.192645	0.99806	NA	4.01282	0.0798288	NA	3.66838	0.19243	NA	4.30117	0.0191661	Up	PREDICTED: uncharacterized protein LOC107791298 [Nicotiana tabacum]	-	-	-	-	-	-	-	--
MSTRG.16548	SN1	-0.688282	0.378104	NA	0.0964122	0.947899	NA	-1.03919	0.131671	NA	-3.07732	0.000568033	Down	-1.43807	0.00543342	Down	-0.138779	0.878036	NA	-0.847359	0.131753	NA	-1.85023	0.00231681	Down	snakin-1 [Nicotiana tomentosiformis]	-	-	-	-	GO:0030312//external encapsulating structure	-	GO:0001101//response to acid chemical;GO:0006950//response to stress	--
MSTRG.16553	--	0.524527	0.718393	NA	-0.103505	0.983776	NA	-0.596103	0.596466	NA	0.937634	0.0709851	NA	0.866733	0.419709	NA	0.903492	0.379503	NA	1.08246	0.278875	NA	1.30485	0.0488398	Up	PREDICTED: ATP synthase mitochondrial F1 complex assembly factor 2 [Nicotiana sylvestris]	-	-	-	-	GO:0043231//intracellular membrane-bounded organelle	-	GO:0070071//proton-transporting two-sector ATPase complex assembly	--
MSTRG.16575	--	0.123575	0.951393	NA	0.305413	0.746831	NA	0.361266	0.61968	NA	-0.13516	0.939471	NA	-0.0416477	0.958065	NA	0.690481	0.279324	NA	1.01749	0.04235	Up	0.436864	0.377457	NA	protein NYNRIN-like [Nicotiana tomentosiformis]	-	-	-	-	-	GO:0003824//catalytic activity	GO:0006259//DNA metabolic process	--
MSTRG.16618	--	0.953003	0.119801	NA	1.16168	0.0184344	Up	0.387023	0.714892	NA	0.115477	0.687527	NA	0.812067	0.23386	NA	1.40121	0.0045744	Up	1.0751	0.105442	NA	0.375968	0.523879	NA	Dnase i-like superfamily protein [Thalictrum thalictroides]	-	-	-	-	-	-	-	--
MSTRG.16621	--	-6.98489	0.874387	NA	-6.98489	0.915691	NA	1.2115	0.802231	NA	4.62552	0.000240023	Up	-0.0824622	0.99806	NA	-0.0824622	0.996776	NA	3.32193	0.710239	NA	5.13157	0.000801365	Up	-	-	-	-	-	-	-	-	--
MSTRG.16624	--	0.440042	0.445385	NA	0.387023	0.461715	NA	0.483985	0.31799	NA	0.230298	0.274172	NA	0.542335	0.148106	NA	1.0776	4.13e-05	Up	1.06904	0.000206201	Up	0.331667	0.258407	NA	-	-	-	-	-	-	-	-	--
MSTRG.16645	--	-0.337035	0.93754	NA	0.959358	0.625794	NA	1.57827	0.153745	NA	1.71882	0.0379965	Up	-1.45943	0.702381	NA	1.89812	0.265263	NA	1.41504	0.536571	NA	1.98903	0.124029	NA	transposase [Solanum demissum]	-	-	-	-	-	-	-	--
MSTRG.16646	BHLH111	-0.83821	6.21e-38	NA	-0.572619	1.15e-14	NA	0.0530878	0.906205	NA	-0.622841	3.24e-09	NA	-1.09825	1.25e-38	Down	0.00938541	0.943989	NA	0.00924982	0.869748	NA	-0.157442	0.50868	NA	PREDICTED: transcription factor bHLH110-like [Nicotiana tabacum]	-	-	-	-	-	-	-	--
MSTRG.16657	--	1.0812	0.449372	NA	1.01511	0.534665	NA	0.761061	0.63636	NA	4.227	2.31e-20	Up	0.683816	0.680258	NA	0.103623	0.979316	NA	0.702799	0.705398	NA	4.19109	2.53e-19	Up	PREDICTED: probable serine/threonine-protein kinase roco8 [Nicotiana sylvestris]	-	-	-	-	-	-	-	--
MSTRG.16662	RDM3	0.69788	2.99e-06	NA	0.232288	0.166742	NA	0.480324	0.00360263	NA	1.8083	4.46e-84	Up	0.460509	0.00205159	NA	0.0437951	0.953736	NA	0.146012	0.73971	NA	1.20977	1.07e-28	Up	PREDICTED: protein RNA-directed DNA methylation 3-like [Nicotiana tabacum]	-	-	-	-	-	-	-	--
MSTRG.16669	--	0.464981	0.00026526	NA	0.194788	0.0990812	NA	0.639785	3.6e-08	NA	1.21426	4.22e-53	Up	0.31982	0.00693757	NA	0.157783	0.404943	NA	0.155027	0.552253	NA	0.759431	6.44e-19	NA	abscisic acid-insensitive 5-like protein 5 [Nicotiana attenuata]	-	-	-	-	-	-	-	--
MSTRG.16726	pol	0.807543	4.09e-17	NA	0.33215	0.000603418	NA	0.76329	3.39e-15	NA	1.43787	2.25e-91	Up	0.736222	1.84e-18	NA	0.485781	6.12e-08	NA	0.640878	4.3e-12	NA	1.12744	8.8e-50	Up	Valine--tRNA ligase [Hibiscus syriacus]	-	-	-	-	-	-	-	--
MSTRG.16736	--	-0.384895	0.527869	NA	-0.31778	0.827699	NA	-0.598875	0.283238	NA	-1.60729	0.00660175	Down	-0.0171751	0.98857	NA	0.447744	0.548415	NA	0.851786	0.106995	NA	-0.493989	0.566975	NA	-	-	-	-	-	-	-	-	--
MSTRG.16737	--	0.280454	0.544975	NA	0.103064	0.827167	NA	0.0967851	0.9256	NA	-0.933421	0.01342	NA	-0.0290181	0.921895	NA	0.434654	0.131095	NA	-0.271859	0.36588	NA	-1.04467	0.00111879	Down	-	-	-	-	-	-	-	-	--
MSTRG.16744	--	0.808457	0.170558	NA	0.217977	0.87054	NA	1.27488	0.0033607	Up	2.1596	1.3e-11	Up	0.792639	0.18659	NA	0.893691	0.0612433	NA	0.681517	0.290868	NA	2.05035	8.09e-12	Up	-	-	-	-	-	-	-	-	--
MSTRG.1675	TY3B-G	1.16483	1.48e-53	Up	0.909297	9.84e-34	NA	0.938495	2.51e-29	NA	1.03686	5.18e-45	Up	0.847997	1.62e-12	NA	0.823335	1.39e-12	NA	0.242512	0.322105	NA	0.786951	2.77e-13	NA	Retrovirus-related Pol polyprotein from transposon 17.6 [Cajanus cajan]	-	-	-	-	-	-	GO:0044260//cellular macromolecule metabolic process;GO:0090304//nucleic acid metabolic process	--
MSTRG.16797	--	-1.27417	1.04e-10	Down	-2.00021	1.96e-16	Down	-2.5999	7.42e-24	Down	-14.4879	2.8e-14	Down	-0.958593	5.88e-08	NA	-2.54157	1.29e-32	Down	-2.14047	7.34e-23	Down	-5.49577	6.59e-29	Down	PREDICTED: fruit-specific protein-like [Nicotiana sylvestris]	-	-	-	-	-	-	-	--
MSTRG.16818	--	-0.263034	0.762741	NA	-0.367933	0.817068	NA	0.280108	0.782352	NA	-0.0703893	0.889024	NA	-1.38526	0.000389914	Down	-0.895272	0.0221759	NA	-0.399315	0.402637	NA	-0.411472	0.464829	NA	-	-	-	-	-	-	-	-	--
MSTRG.16834	--	-0.806665	0.228408	NA	-0.487635	0.706569	NA	-1.59604	0.0147336	Down	-5.03067	0.000170599	Down	-0.620524	0.302523	NA	0.0124909	0.992799	NA	0.0970245	0.953647	NA	-2.65962	0.000245288	Down	PREDICTED: mucin-17-like isoform X1 [Nicotiana sylvestris]	-	-	-	-	-	-	-	--
MSTRG.16851	--	1.04757	9.03e-19	Up	0.176907	0.356702	NA	0.710785	3.21e-07	NA	1.90569	7.67e-97	Up	0.615101	6.96e-07	NA	-0.315176	0.0209472	NA	-0.105874	0.529322	NA	1.19785	6.83e-33	Up	-	-	-	-	-	-	-	-	--
MSTRG.16895	--	0.114333	0.992663	NA	-3.07635	0.157523	NA	-2.89947	0.109935	NA	-9.33688	0.0125808	Down	-0.235488	0.921895	NA	-0.363812	0.876965	NA	-0.266515	0.913687	NA	-2.62015	0.145586	NA	uncharacterized protein LOC104106668 isoform X2 [Nicotiana tomentosiformis]	-	-	-	-	-	-	-	--
MSTRG.16903	--	0.874469	0.0135531	NA	-0.114643	0.957016	NA	0.698383	0.0823365	NA	2.18689	2.26e-27	Up	1.11631	0.000140551	Up	-0.16857	0.841705	NA	0.260622	0.774174	NA	1.8365	1.75e-14	Up	-	-	-	-	-	-	-	-	--
MSTRG.16915	--	-0.239845	0.203859	NA	0.0636284	0.877194	NA	-0.219667	0.266183	NA	-1.37755	4.22e-08	Down	-0.426297	0.0676111	NA	0.488945	0.0124717	NA	0.298051	0.331051	NA	-0.661168	0.0107689	NA	-	-	-	-	-	-	-	-	--
MSTRG.16931	--	0.795642	0.325429	NA	1.14244	0.370149	NA	0.426898	0.527659	NA	2.06812	2.21e-06	Up	0.694064	0.566279	NA	0.929381	0.706685	NA	1.21317	0.222828	NA	1.73329	0.0080146	Up	U-box domain-containing protein 15-like, partial [Nicotiana tomentosiformis]	-	-	-	-	-	-	-	--
MSTRG.16933	ACO2	1.09783	2.88e-05	Up	-0.368807	0.64995	NA	-0.0206472	0.937351	NA	0.510467	0.0167545	NA	0.366307	0.377971	NA	-0.310962	0.490004	NA	-0.686905	0.0657408	NA	0.374322	0.158678	NA	aconitase 2 [Artemisia annua]	-	-	-	-	GO:0043231//intracellular membrane-bounded organelle;GO:0044444//cytoplasmic part	GO:0005488//binding	GO:0006950//response to stress;GO:0009058//biosynthetic process;GO:0010033//response to organic substance;GO:0019752//carboxylic acid metabolic process;GO:0044723//single-organism carbohydrate metabolic process	--
MSTRG.16948	--	0.254465	0.483911	NA	-0.174969	0.957016	NA	0.5653	0.371562	NA	1.35236	0.000261108	Up	0.212581	0.880376	NA	0.30498	0.927011	NA	0.175764	0.745551	NA	1.10164	0.0613302	NA	-	-	-	-	-	-	-	-	--
MSTRG.16956	--	0.767827	0.355594	NA	-0.0939761	0.980182	NA	0.368814	0.766552	NA	1.12445	0.0135902	Up	0.731352	0.30253	NA	0.400962	0.725127	NA	0.24029	0.895251	NA	1.26963	0.00555071	Up	uncharacterized protein LOC104099013 isoform X1 [Nicotiana tomentosiformis]	-	-	-	-	-	-	-	--
MSTRG.17025	RE2	0.038146	0.990176	NA	-0.102032	0.947899	NA	0.461357	0.0457695	NA	0.631182	2.08e-05	NA	0.123989	0.860526	NA	-0.020699	0.964196	NA	0.745571	0.00551965	NA	1.06823	1.49e-07	Up	PREDICTED: uncharacterized mitochondrial protein AtMg00810-like [Nicotiana tabacum]	-	-	-	-	-	-	-	--
MSTRG.17026	--	0.59574	0.281594	NA	0.0320936	0.957016	NA	0.744029	0.078299	NA	1.07053	9.39e-05	Up	0.504846	0.524868	NA	0.840374	0.105767	NA	1.60197	2.08e-05	Up	1.37456	0.000130051	Up	PREDICTED: morphogenetic regulator of filamentous growth protein 1-like [Nicotiana attenuata]	-	-	-	-	-	-	-	--
MSTRG.17028	--	-0.0479189	0.93754	NA	0.474713	0.598215	NA	-1.34803	0.0858637	NA	-3.66412	0.000486598	Down	0.30227	0.912736	NA	0.171611	0.927011	NA	0.337035	0.876001	NA	-1.98489	0.0438777	Down	uncharacterized protein LOC104085025 [Nicotiana tomentosiformis]	-	-	-	-	-	-	-	--
MSTRG.17066	--	-0.367371	0.766905	NA	-0.503433	0.841635	NA	0.118056	0.96016	NA	0.883591	0.0524121	NA	0.541075	0.667901	NA	1.02809	0.179458	NA	0.643208	0.613837	NA	2.0101	2.41e-05	Up	-	-	-	-	-	-	-	-	--
MSTRG.17068	--	-0.00812788	0.979437	NA	0.437156	0.821483	NA	0.818887	0.380685	NA	1.3089	0.0137104	Up	1.65588	0.0769737	NA	2.04947	0.00585525	Up	1.76849	0.0456461	Up	3.03726	1.67e-07	Up	-	-	-	-	-	-	-	-	--
MSTRG.17090	MPG1	0.273923	0.93754	NA	-3.974	0.0816261	NA	-1.10893	0.542697	NA	1.19592	0.0931892	NA	-0.694634	0.376	NA	-1.44518	0.0347817	Down	-1.22837	0.113566	NA	-0.174856	0.907196	NA	PREDICTED: mannose-1-phosphate guanyltransferase alpha-like isoform X1 [Nicotiana sylvestris]	Metabolism;Metabolism;Metabolism;Metabolism	ko01100//Metabolic pathways;ko01110//Biosynthesis of secondary metabolites;ko00520//Amino sugar and nucleotide sugar metabolism;ko00051//Fructose and mannose metabolism	ko01100//Metabolic pathways;ko01110//Biosynthesis of secondary metabolites;ko00520//Amino sugar and nucleotide sugar metabolism;ko00051//Fructose and mannose metabolism	K00966;K00966;K00966;K00966	GO:0042579//microbody	GO:0016772//transferase activity, transferring phosphorus-containing groups	GO:0008152//metabolic process;GO:0010038//response to metal ion	--
MSTRG.17103	--	0.173149	0.992663	NA	-0.649313	0.947899	NA	0.207096	0.974771	NA	0.651196	0.455564	NA	0.415037	0.81723	NA	-0.0901978	0.983025	NA	0.0766213	0.991176	NA	-9.10329	0.0064215	Down	-	-	-	-	-	-	-	-	--
MSTRG.17106	--	-0.0931094	0.93754	NA	-0.175572	0.953018	NA	0.266787	0.840299	NA	-0.375509	0.831054	NA	0.658798	0.414943	NA	1.45403	0.00435576	Up	1.28185	0.0299491	Up	0.565063	0.355039	NA	PREDICTED: uncharacterized protein LOC107829284 [Nicotiana tabacum]	-	-	-	-	-	-	-	--
MSTRG.17129	--	-2.31374	0.0116183	Down	0.304855	0.811515	NA	-1.90211	0.0202373	Down	-10.7786	2.26e-05	Down	1.58496	0.638494	NA	-5.98489	0.833331	NA	3.28345	0.086692	NA	-0.662965	0.942712	NA	-	-	-	-	-	-	-	-	--
MSTRG.17169	--	-1.44876	0.0236644	Down	-1.27451	0.087114	NA	-1.59212	0.0112705	Down	-1.1744	0.118691	NA	-0.669553	0.24496	NA	-1.23118	0.0220175	Down	-1.39437	0.0147565	Down	-0.82971	0.173937	NA	-	-	-	-	-	-	-	-	--
MSTRG.17175	--	-6.59495	0.367147	NA	3.14202	0.00235587	Up	3.57665	7.15e-05	Up	2.56828	0.0089514	Up	-0.807355	0.794113	NA	2.56768	0.00265461	Up	3.87915	7.26e-09	Up	2.45317	0.0032764	Up	uncharacterized protein LOC104118268 [Nicotiana tomentosiformis]	-	-	-	-	-	-	-	--
MSTRG.17192	RAN1	-0.479428	0.501944	NA	-0.420774	0.746422	NA	0.375867	0.662396	NA	1.34915	3.04e-05	Up	0.569071	0.0828994	NA	-0.213764	0.684146	NA	0.300548	0.646177	NA	1.00788	2.06e-05	Up	cation-transporting ATPase HMA5-like isoform X2 [Nicotiana tomentosiformis]	Environmental Information Processing	ko04016//MAPK signaling pathway - plant	ko04016//MAPK signaling pathway - plant	K17686	GO:0031224//intrinsic component of membrane;GO:0031984//organelle subcompartment;GO:0043231//intracellular membrane-bounded organelle	GO:0032550//purine ribonucleoside binding;GO:0043682//copper-transporting ATPase activity;GO:0046914//transition metal ion binding	GO:0000160//phosphorelay signal transduction system;GO:0000302//response to reactive oxygen species;GO:0006486//protein glycosylation;GO:0009725//response to hormone;GO:0016265//death;GO:0035434//copper ion transmembrane transport	--
MSTRG.17193	RAN1	-0.118473	0.93754	NA	0.0354779	0.957016	NA	-0.283533	0.768779	NA	2.01341	2.7e-11	Up	1.31007	0.000209112	Up	0.512885	0.373794	NA	0.813369	0.0885571	NA	2.04873	1.95e-13	Up	PREDICTED: copper-transporting ATPase RAN1-like isoform X1 [Nicotiana tabacum]	Environmental Information Processing	ko04016//MAPK signaling pathway - plant	ko04016//MAPK signaling pathway - plant	K17686	GO:0031224//intrinsic component of membrane;GO:0031984//organelle subcompartment;GO:0043231//intracellular membrane-bounded organelle	GO:0032550//purine ribonucleoside binding;GO:0043682//copper-transporting ATPase activity;GO:0046914//transition metal ion binding	GO:0000160//phosphorelay signal transduction system;GO:0000302//response to reactive oxygen species;GO:0006486//protein glycosylation;GO:0009725//response to hormone;GO:0016265//death;GO:0035434//copper ion transmembrane transport	--
MSTRG.17220	--	0.39079	0.678089	NA	0.368889	0.650883	NA	0.996433	0.017812	NA	1.29532	1.03e-05	Up	-0.741082	0.602482	NA	0.547488	0.673077	NA	0.729548	0.516296	NA	1.12964	0.0724174	NA	PREDICTED: F-box/kelch-repeat protein At3g23880-like [Nicotiana attenuata]	-	-	-	-	-	-	-	--
MSTRG.17297	--	-0.788496	0.851567	NA	-2.66297	0.62524	NA	0.921997	0.749741	NA	4.69752	1.55e-11	Up	0.304855	0.843342	NA	-0.971986	0.378006	NA	0.0280144	0.986023	NA	3.43479	1.6e-23	Up	protein phosphatase 2c and cyclic nucleotide-bindingkinase domain-containing protein [Nicotiana attenuata]	-	-	-	-	-	-	-	--
MSTRG.17313	--	0.0749812	0.974612	NA	-0.342446	0.72086	NA	-0.363648	0.398342	NA	-2.11296	8.65e-06	Down	-0.749252	0.0190478	NA	-0.238956	0.604102	NA	-0.267559	0.511775	NA	-1.66179	1.6e-05	Down	-	-	-	-	-	-	-	-	--
MSTRG.17324	--	0.00533125	0.93754	NA	-0.461882	0.164673	NA	-0.0680471	0.801899	NA	-1.11805	0.000635901	Down	-0.0756905	0.829504	NA	-0.379741	0.149139	NA	0.299219	0.39134	NA	-0.601098	0.0529897	NA	hypothetical protein A4A49_15042 [Nicotiana attenuata]	-	-	-	-	-	-	-	--
MSTRG.17378	--	-0.0651796	0.880136	NA	0.0853283	0.906673	NA	-0.635844	0.0881295	NA	-2.18873	1.65e-06	Down	-0.347047	0.38801	NA	0.0822241	0.937282	NA	0.159055	0.873791	NA	-1.59787	5.36e-05	Down	PREDICTED: girdin-like [Nicotiana sylvestris]	-	-	-	-	-	-	-	--
MSTRG.1740	--	1.59667	8.11e-05	Up	1.06733	0.0946396	NA	1.25365	0.000582334	Up	1.32705	4.45e-05	Up	0.759847	0.0242711	NA	0.283289	0.586645	NA	0.663584	0.42046	NA	1.15811	0.000103008	Up	pre-mRNA-splicing factor CWC22 homolog isoform X2 [Nicotiana tomentosiformis]	-	-	-	-	-	-	-	--
MSTRG.17434	--	0.124492	0.93754	NA	0.0729315	0.924448	NA	0.984781	0.000919122	NA	1.96667	5.48e-23	Up	0.0824622	0.941714	NA	0.444438	0.430422	NA	0.622195	0.193075	NA	2.11548	4.42e-19	Up	-	-	-	-	-	-	-	-	--
MSTRG.17452	ZMYM1	0.813587	0.0383913	NA	0.847113	0.0184619	NA	1.23258	2.06e-05	Up	0.959699	0.000282346	NA	1.02995	0.0552298	NA	0.788496	0.227351	NA	1.34792	0.00423453	Up	0.984787	0.0300223	NA	PREDICTED: zinc finger MYM-type protein 1-like [Solanum tuberosum]	-	-	-	-	GO:0005911//cell-cell junction	-	-	--
MSTRG.17454	--	0.663867	0.0637554	NA	0.198203	0.733381	NA	0.537352	0.14513	NA	0.561934	0.0117601	NA	1.04251	6.37e-05	Up	0.719954	0.0129215	NA	0.592993	0.0991494	NA	0.403777	0.128606	NA	-	-	-	-	-	-	-	-	--
MSTRG.17467	--	-1.02988	0.35764	NA	-2.10565	0.110505	NA	-0.806534	0.480874	NA	-2.4743	0.0405231	Down	0.973484	0.297542	NA	-0.386656	0.876648	NA	-0.0436479	0.980484	NA	-1.34359	0.368326	NA	-	-	-	-	-	-	-	-	--
MSTRG.17508	--	-0.523562	0.507296	NA	-1.0751	0.199019	NA	0.257798	0.812987	NA	1.49696	4.43e-06	Up	-0.447459	0.551609	NA	0.188632	0.861776	NA	-0.551015	0.445155	NA	0.858139	0.025592	NA	PREDICTED: F-box protein CPR30-like [Capsicum annuum]	-	-	-	-	-	-	-	--
MSTRG.17527	GTE8	0.660878	0.00122763	NA	0.27323	0.264564	NA	0.471809	0.0392742	NA	1.91568	1.47e-50	Up	0.406364	0.0369739	NA	-0.0130299	0.927011	NA	0.333889	0.195637	NA	1.29585	5.51e-21	Up	PREDICTED: transcription factor GTE8-like [Nicotiana sylvestris]	-	-	-	-	GO:0009536//plastid	GO:0016740//transferase activity	GO:0006355//regulation of transcription, DNA-templated;GO:0009719//response to endogenous stimulus;GO:0010033//response to organic substance;GO:0016570//histone modification	--
MSTRG.17584	--	0.18474	0.959844	NA	-0.193772	0.959376	NA	-0.202817	0.916137	NA	-2.81526	0.119818	NA	-0.0706767	0.962091	NA	-0.0586542	0.966598	NA	-0.596504	0.726335	NA	-4.2711	0.0171042	Down	hypothetical protein A4A49_30830, partial [Nicotiana attenuata]	-	-	-	-	-	-	-	--
MSTRG.17601	--	-0.257868	0.785622	NA	-0.625974	0.525225	NA	-0.625974	0.315268	NA	-1.73481	0.0114328	Down	-0.127461	0.863556	NA	-0.121679	0.88406	NA	-0.476438	0.428745	NA	-1.24826	0.0288249	Down	-	-	-	-	-	-	-	-	--
MSTRG.17612	--	-0.708234	0.531885	NA	-0.578757	0.757328	NA	-0.376854	0.731282	NA	-3.05063	0.00794232	Down	0	1	NA	0	1	NA	0	1	NA	0	1	NA	PREDICTED: uncharacterized mitochondrial protein AtMg00810-like [Nicotiana tabacum]	-	-	-	-	-	-	-	--
MSTRG.17619	ARF1	0.50696	0.874387	NA	1.22239	0.422818	NA	2.07099	0.0183555	Up	2.09785	0.00492314	Up	0.646363	0.60136	NA	0.715904	0.558145	NA	0.975398	0.383022	NA	1.53051	0.0129327	Up	PREDICTED: ADP-ribosylation factor 1-like isoform X1 [Nicotiana tabacum]	Cellular Processes	ko04144//Endocytosis	ko04144//Endocytosis	K07937	GO:0005911//cell-cell junction;GO:0043231//intracellular membrane-bounded organelle;GO:0044444//cytoplasmic part	GO:0032550//purine ribonucleoside binding;GO:0060229//lipase activator activity	GO:0006498//N-terminal protein lipidation;GO:0006810//transport;GO:0050789//regulation of biological process	--
MSTRG.17690	--	0.525839	0.00110131	NA	0.397693	0.0046978	NA	0.816782	5.21e-09	NA	1.07393	1.32e-26	Up	0.452488	0.00120759	NA	0.626686	1.57e-07	NA	0.636931	2.49e-06	NA	0.985	9.33e-22	NA	Methylecgonone reductase [Capsicum annuum]	-	-	-	-	-	-	-	--
MSTRG.177	--	0.477973	0.000183877	NA	0.27869	0.00703615	NA	-0.18994	0.100898	NA	-2.10353	2.45e-30	Down	0.121369	0.590442	NA	-0.606058	7.44e-10	NA	-0.295599	0.00919778	NA	-1.99879	2.97e-47	Down	Retrovirus-related Pol polyprotein from transposon 17.6, partial [Mucuna pruriens]	-	-	-	-	-	-	-	--
MSTRG.17731	--	1.15832	0.0214668	Up	-0.167665	0.957016	NA	1.40026	0.00192436	Up	2.69521	8.73e-21	Up	1.49982	5.55e-05	Up	0.993786	0.0386051	NA	0.653579	0.351448	NA	2.51147	2.34e-16	Up	UBN2_3 domain-containing protein, partial [Cephalotus follicularis]	-	-	-	-	-	-	-	--
MSTRG.17749	--	-0.530515	0.893522	NA	2.68758	0.00425388	Up	-0.378512	0.900077	NA	-2.37851	0.325375	NA	-7.12928	0.213408	NA	1.28011	0.502523	NA	1.41504	0.443974	NA	-7.12928	0.248835	NA	PREDICTED: L10-interacting MYB domain-containing protein-like [Nicotiana tabacum]	-	-	-	-	-	-	-	--
MSTRG.17762	--	-0.689212	0.752611	NA	-0.265811	0.944565	NA	-0.769702	0.567746	NA	0.169925	0.801618	NA	-0.547488	0.681757	NA	-1.47974	0.188169	NA	-3.44057	0.013099	Down	-0.693339	0.581533	NA	-	-	-	-	-	-	-	-	--
MSTRG.17765	RE1	0.514996	0.0127553	NA	0.301935	0.134367	NA	0.742868	1.64e-05	NA	1.32151	6.9e-28	Up	0.548592	0.000174017	NA	0.0386583	0.971233	NA	0.265132	0.263286	NA	0.884989	7.36e-15	NA	Retrovirus-related Pol polyprotein from transposon RE1 [Vitis vinifera]	-	-	-	-	-	-	-	--
MSTRG.17794	--	-0.441284	0.0414795	NA	-0.167023	0.833658	NA	-0.493306	0.0269295	NA	-2.07671	1.94e-11	Down	-0.332252	0.163871	NA	-0.0207224	0.927011	NA	-0.0867227	0.760533	NA	-0.844137	0.00285542	NA	-	-	-	-	-	-	-	-	--
MSTRG.17828	--	0.387254	0.352055	NA	1.34352	2.33e-14	Up	0.660687	0.00919847	NA	0.675941	0.000155031	NA	1.49881	0.62954	NA	-0.716207	0.927011	NA	1.20436	0.793914	NA	-0.131245	0.990735	NA	S-protein homolog 5-like [Solanum lycopersicum]	-	-	-	-	-	-	-	--
MSTRG.17834	--	0.209057	0.901073	NA	0.20482	0.867024	NA	0.580064	0.346777	NA	1.34039	1.32e-05	Up	0.428213	0.468397	NA	0.205274	0.842328	NA	0.467032	0.486293	NA	1.10218	0.000542459	Up	WD40-repeat-containing domain-containing protein [Cynara cardunculus var. scolymus] [Cynara cardunculus]	-	-	-	-	-	-	-	--
MSTRG.17837	--	-0.747531	0.0875127	NA	0.0886356	0.925618	NA	0.104182	0.937351	NA	-0.730884	0.209107	NA	-1.62339	0.000186674	Down	0.797845	0.011642	NA	-0.223024	0.702759	NA	-0.626309	0.21412	NA	-	-	-	-	-	-	-	-	--
MSTRG.17866	GIP	2.58275	2.92e-63	Up	-0.0677446	0.985358	NA	0.272562	0.542193	NA	2.16452	3.32e-45	Up	1.91692	4.02e-46	Up	-0.620096	0.00814836	NA	-0.365591	0.169139	NA	0.917715	3.48e-08	NA	polypeptide with an integrase domain [Petunia x hybrida]	-	-	-	-	-	-	-	--
MSTRG.17867	--	2.29506	4.81e-54	Up	-0.131058	0.928319	NA	0.127324	0.873018	NA	2.09699	4.6e-47	Up	2.41593	4.19e-19	Up	-0.161786	0.740102	NA	0.104289	0.938887	NA	1.44508	9.99e-14	Up	Dihydroorotase [Hibiscus syriacus]	-	-	-	-	-	-	-	--
MSTRG.17871	--	1.24882	0.377638	NA	1.31853	0.305936	NA	3.04799	1.47e-06	Up	3.25949	4.08e-09	Up	1.1594	0.275048	NA	1.77029	0.0302207	Up	1.346	0.199397	NA	2.36182	9.91e-05	Up	-	-	-	-	-	-	-	-	--
MSTRG.17886	--	0.726724	2.83e-08	NA	0.186835	0.255212	NA	0.269335	0.105729	NA	1.18955	2.25e-38	Up	0.576067	1.86e-05	NA	-0.445977	0.0210866	NA	0.548165	0.0048153	NA	0.903281	5.2e-18	NA	chromatin modification-related protein EAF7-like isoform X1 [Arachis ipaensis]	-	-	-	-	-	-	-	--
MSTRG.17915	--	0.709861	0.00295365	NA	0.597048	0.000826583	NA	0.374656	0.00785818	NA	1.16232	6.99e-17	Up	0.775393	0.00033543	NA	0.0859001	0.934889	NA	0.166972	0.669954	NA	-0.261265	0.307242	NA	transposon protein [Striga asiatica]	-	-	-	-	-	-	-	--
MSTRG.17918	--	3.21723	0.110689	NA	2.26303	0.519976	NA	3.53605	0.0440124	Up	3.49825	0.0167375	Up	0.208587	0.913881	NA	-0.0858607	0.927011	NA	0.569923	0.568032	NA	1.43415	0.000951313	Up	uncharacterized mitochondrial protein AtMg00240-like [Nicotiana tomentosiformis]	-	-	-	-	-	-	-	--
MSTRG.17926	PILS6	0.284468	0.0692026	NA	0.904263	4.65e-26	NA	-0.230019	0.0612522	NA	-1.59037	3.98e-22	Down	0.118679	0.479783	NA	0.597581	6.57e-11	NA	0.067446	0.908031	NA	-1.18299	2.19e-20	Down	PREDICTED: protein PIN-LIKES 6-like [Nicotiana attenuata]	-	-	-	-	-	-	GO:0044763//single-organism cellular process	--
MSTRG.17978	--	1.16851	0.0776574	NA	0.5807	0.607334	NA	1.31425	0.0249961	Up	1.11646	0.0187634	Up	1.02466	0.0989002	NA	0.756729	0.351616	NA	1.13637	0.0781658	NA	1.08453	0.0408828	Up	PREDICTED: proteasomal ubiquitin receptor ADRM1-B-like [Nicotiana sylvestris]	-	-	-	-	-	-	-	--
MSTRG.17995	ROQ1	0.314109	0.93754	NA	-0.136204	0.983028	NA	1.35024	0.295482	NA	1.19427	0.203845	NA	8.36632	0.466309	NA	7.71425	0.26549	NA	9.38802	0.00797091	Up	9.53787	0.00243994	Up	PREDICTED: TMV resistance protein N-like [Nicotiana tabacum]	-	-	-	-	-	-	-	--
MSTRG.1801	--	-1.27339	3.78e-12	Down	-0.171055	0.759503	NA	0.0857919	0.890669	NA	-0.77687	0.00261211	NA	-0.840196	2.35e-06	NA	0.176225	0.563279	NA	0.0436112	0.992483	NA	-0.51194	0.0406279	NA	PREDICTED: chromatin modification-related protein EAF7-like [Nicotiana sylvestris]	-	-	-	-	-	-	-	--
MSTRG.18013	--	-1.25716	0.705554	NA	2.02915	0.11848	NA	-1.70782	0.553572	NA	-8.35168	0.190483	NA	-0.680628	0.722452	NA	0.873308	0.48602	NA	-0.368968	0.873644	NA	-3.82018	0.046622	Down	-	-	-	-	-	-	-	-	--
MSTRG.18023	--	-0.485427	0.91646	NA	-1.28379	0.800966	NA	-7.54432	0.199738	NA	3.60839	7.92e-08	Up	-0.238512	0.921895	NA	-2.54432	0.204673	NA	-2.19068	0.309475	NA	2.21353	0.0011551	Up	PREDICTED: flocculation protein FLO11-like [Nicotiana sylvestris]	-	-	-	-	-	-	-	--
MSTRG.18025	--	0.686199	7.58e-12	NA	0.967025	1.21e-16	NA	1.79053	8.56e-81	Up	2.48764	1.82e-202	Up	0.416931	4.96e-05	NA	0.994092	2.07e-25	NA	0.868254	5.48e-12	NA	1.76511	1.11e-127	Up	RNase H family protein [Solanum demissum]	-	-	-	-	-	-	-	--
MSTRG.18026	--	0.953261	1.92e-22	NA	1.07428	1.23e-38	Up	1.8602	9.35e-119	Up	2.8005	0	Up	0.604933	1.56e-11	NA	0.909718	2.12e-31	NA	0.858469	1.34e-21	NA	1.78321	1.19e-145	Up	RNase H family protein [Solanum demissum]	-	-	-	-	-	-	-	--
MSTRG.18027	--	-1.77897	0.242584	NA	0.204539	0.947899	NA	1.64729	0.0205267	Up	1.44108	0.0202706	Up	-1.04501	0.240799	NA	0.0436479	0.988672	NA	0.4346	0.725119	NA	0.724106	0.185193	NA	-	-	-	-	-	-	-	-	--
MSTRG.18060	--	0.297316	0.936001	NA	0.1105	0.957016	NA	0.601614	0.666043	NA	-1.17532	0.460165	NA	0.44151	0.735358	NA	0.901736	0.28791	NA	1.53257	0.0112647	Up	0.463205	0.534211	NA	-	-	-	-	-	-	-	-	--
MSTRG.18073	N	0.502106	0.000152835	NA	-0.288761	0.186828	NA	1.137	6.95e-29	Up	0.81214	6.68e-21	NA	0.466042	0.000426096	NA	0.178221	0.427555	NA	0.491121	0.000412048	NA	0.647167	2.13e-09	NA	LOW QUALITY PROTEIN: TMV resistance protein N-like [Nicotiana tomentosiformis]	-	-	-	-	GO:0044424//intracellular part	GO:0032550//purine ribonucleoside binding	GO:0033554//cellular response to stress;GO:0050794//regulation of cellular process	--
MSTRG.18079	--	-0.283793	0.764548	NA	0.9957	0.00432242	NA	1.61471	3.63e-08	Up	-0.0347654	0.790754	NA	-0.0054135	0.973422	NA	1.825	2.04e-11	Up	1.51484	3.93e-07	Up	1.02411	0.00159126	Up	hypothetical protein G4B88_029455 [Cannabis sativa]	-	-	-	-	-	-	-	--
MSTRG.18087	--	1.81054	6.75e-08	Up	1.3365	0.000254716	Up	2.01189	1e-09	Up	1.89944	7.23e-11	Up	1.32922	3.18e-05	Up	1.20416	0.000145237	Up	1.19479	0.000577064	Up	1.67323	3.61e-09	Up	-	-	-	-	-	-	-	-	--
MSTRG.18101	--	1.13519	0.0256472	Up	0.218754	0.873068	NA	1.05526	0.0481181	Up	0.748548	0.059098	NA	0.439878	0.521847	NA	0.35993	0.664118	NA	0.684322	0.198116	NA	0.664491	0.0902605	NA	PREDICTED: protein SLOW GREEN 1, chloroplastic isoform X2 [Capsicum annuum]	-	-	-	-	-	-	-	--
MSTRG.1817	--	0.821183	0.145518	NA	0.315429	0.77195	NA	0.43416	0.584104	NA	1.15544	0.000683172	Up	0.896495	0.0410472	NA	0.562595	0.3278	NA	0.342205	0.707415	NA	1.09033	0.00108076	Up	cycloartenol synthase-like [Ipomoea triloba]	Metabolism;Genetic Information Processing;Metabolism;Metabolism	ko01100//Metabolic pathways;ko04141//Protein processing in endoplasmic reticulum;ko00510//N-Glycan biosynthesis;ko00513//Various types of N-glycan biosynthesis	ko01100//Metabolic pathways;ko04141//Protein processing in endoplasmic reticulum;ko00510//N-Glycan biosynthesis;ko00513//Various types of N-glycan biosynthesis	K01230;K01230;K01230;K01230	-	-	-	--
MSTRG.18193	--	0.573991	0.615224	NA	0.110424	0.975493	NA	1.25824	0.00968509	Up	3.55389	1.54e-33	Up	0.719264	0.578326	NA	-0.0629313	0.927011	NA	1.23116	0.0636852	NA	2.75619	5.28e-15	Up	-	-	-	-	-	-	-	-	--
MSTRG.18235	--	0.993966	2.17e-05	NA	0.660808	0.0120959	NA	1.44778	5.31e-13	Up	2.141	1.02e-38	Up	0.624214	0.0497209	NA	0.601916	0.0610566	NA	1.40477	3.11e-09	Up	2.3409	1.62e-35	Up	PREDICTED: CLIP-associated protein-like [Nicotiana attenuata]	-	-	-	-	-	-	-	--
MSTRG.18237	--	0.696669	0.189142	NA	0.675189	0.113565	NA	1.30978	0.000245538	Up	0.912447	0.00274665	NA	0.411178	0.523218	NA	0.499517	0.0848143	NA	0.352008	0.221669	NA	0.350281	0.19835	NA	-	-	-	-	-	-	-	-	--
MSTRG.18278	--	1.30743	0.289323	NA	1.65535	0.0820952	NA	1.89724	0.0259192	Up	1.09592	0.176741	NA	0.600799	0.406382	NA	1.25745	0.00634336	Up	1.11915	0.0357626	Up	0.496305	0.354558	NA	NAD-dependent malic enzyme 2, mitochondrial [Capsicum annuum]	-	-	-	-	-	-	-	--
MSTRG.18289	--	0	1	NA	0	1	NA	0	1	NA	0	1	NA	2.47393	0.0184533	Up	-1.6845	0.609396	NA	-0.243926	0.939155	NA	4.02582	2e-08	Up	-	-	-	-	-	-	-	-	--
MSTRG.18319	--	0.564098	0.0212012	NA	0.257706	0.368024	NA	0.420904	0.133874	NA	1.23933	9.96e-17	Up	1.11487	6.27e-10	Up	0.433691	0.123777	NA	0.350885	0.330214	NA	0.927039	2.71e-07	NA	Germin-like protein subfamily 1 member 17 [Capsicum annuum]	-	-	-	-	-	-	-	--
MSTRG.18329	--	0.148468	0.93754	NA	-0.50882	0.732789	NA	-1.45943	0.0203846	Down	-3.15987	0.000277154	Down	0.12908	0.921895	NA	-1.45588	0.0547021	NA	-0.495411	0.593876	NA	-1.88398	0.0167606	Down	PREDICTED: mucin-2-like [Nicotiana attenuata]	-	-	-	-	-	-	-	--
MSTRG.18332	--	0.141554	0.93754	NA	0.0865877	0.941295	NA	0.220266	0.81584	NA	-1.62263	0.00826979	Down	-0.766132	0.0863329	NA	-0.452355	0.376159	NA	0.226228	0.827579	NA	-1.29383	0.00805933	Down	PREDICTED: uncharacterized protein LOC107792198 [Nicotiana tabacum]	-	-	-	-	-	-	-	--
MSTRG.18399	--	-2.65067	6.38e-06	Down	-2.10236	0.000385373	Down	-0.350621	0.555171	NA	-1.07608	0.0808858	NA	-2.20645	0.00366603	Down	-1.02915	0.17403	NA	0.367371	0.754116	NA	0.159199	0.750163	NA	-	-	-	-	-	-	-	-	--
MSTRG.18425	--	-0.478432	0.0804987	NA	-1.28495	2.3e-05	Down	-1.99404	1.36e-10	Down	-7.73471	1.93e-09	Down	-0.479581	0.0320634	NA	-1.72973	1.01e-12	Down	-1.02782	8.89e-06	Down	-3.7491	2.76e-21	Down	PREDICTED: fruit-specific protein-like [Nicotiana sylvestris]	-	-	-	-	-	-	-	--
MSTRG.18438	--	0	1	NA	0	1	NA	8.46489	0.109536	NA	9.51833	0.00281278	Up	-5.1964	0.921895	NA	-5.1964	0.927011	NA	2.62803	0.497824	NA	6.31371	2.86e-06	Up	-	-	-	-	-	-	-	-	--
MSTRG.18504	--	-0.810246	0.106123	NA	-0.120406	0.957016	NA	-1.16001	0.0171159	Down	-4.462	1.47e-06	Down	-0.6417	0.373891	NA	0.350798	0.739181	NA	0.422691	0.675556	NA	-1.8611	0.0104235	Down	-	-	-	-	-	-	-	-	--
MSTRG.18563	--	-0.769387	0.850206	NA	-0.528379	0.924448	NA	0.552541	0.870232	NA	1.68107	0.10453	NA	3.32193	0.248448	NA	1.39232	0.844761	NA	3.20945	0.290552	NA	4.56605	0.00638873	Up	SNF2 domain-containing protein CLASSY 4 isoform X2 [Nicotiana tomentosiformis]	Genetic Information Processing	ko03440//Homologous recombination	ko03440//Homologous recombination	K10875	-	-	-	--
MSTRG.18565	--	-1.47284	1.45e-27	Down	-0.00549379	0.947899	NA	0.869291	1.2e-14	NA	0.0350677	0.11071	NA	-1.41274	3.89e-36	Down	0.481108	1.76e-07	NA	0.744111	5.8e-16	NA	0.522304	8.25e-11	NA	-	-	-	-	-	-	-	-	--
MSTRG.1859	Os05g0404000	-5.43741	0.93754	NA	-5.43741	0.957016	NA	-5.43741	0.937351	NA	5.24207	0.000576305	Up	6.49185	0.814967	NA	0	1	NA	0	1	NA	9.04075	0.0409161	Up	transcription termination factor MTERF4, chloroplastic-like [Nicotiana tomentosiformis]	-	-	-	-	GO:0043231//intracellular membrane-bounded organelle	-	GO:0006351//transcription, DNA-templated;GO:0010468//regulation of gene expression;GO:0044699//single-organism process	--
MSTRG.18643	CALS3	0.762671	0.00039219	NA	0.289801	0.31199	NA	0.720008	0.00187504	NA	1.08575	1.48e-12	Up	0.349568	0.22266	NA	0.196001	0.716309	NA	0.120294	0.968389	NA	0.422061	0.0231608	NA	PREDICTED: callose synthase 3-like isoform X2 [Nicotiana tabacum]	-	-	-	-	-	GO:0035251//UDP-glucosyltransferase activity	GO:0006074//(1->3)-beta-D-glucan metabolic process	--
MSTRG.18654	--	1.18155	8.22e-09	Up	1.18398	4.03e-09	Up	1.63743	3.01e-19	Up	2.30189	1.14e-54	Up	1.15406	2.32e-10	Up	0.934412	5.02e-07	NA	1.17653	2.11e-10	Up	1.75607	1.92e-28	Up	girdin-like [Solanum pennellii]	-	-	-	-	-	-	-	--
MSTRG.18662	--	-0.195582	0.662051	NA	0.251578	0.56116	NA	-1.01672	0.00467781	Down	-2.84702	2.3e-09	Down	0.201335	0.746892	NA	0.514868	0.156679	NA	0.0802234	0.955926	NA	-1.94319	3.59e-06	Down	Heavy metal-associated isoprenylated plant protein [Actinidia chinensis var. chinensis] [Actinidia chinensis]	-	-	-	-	-	-	-	--
MSTRG.18670	--	1.11346	0.374698	NA	1.20163	0.342683	NA	1.17284	0.297139	NA	1.73828	0.00849233	Up	0.870871	0.430697	NA	0.77596	0.531548	NA	0.849094	0.506853	NA	0.686692	0.429209	NA	-	-	-	-	-	-	-	-	--
MSTRG.18691	--	1.46467	0.00425292	Up	-0.943416	0.460209	NA	0.925999	0.205553	NA	0.742725	0.138706	NA	0.813587	0.700173	NA	0	0.992545	NA	-0.137504	0.953369	NA	1.97797	0.0314123	Up	uncharacterized protein LOC104091686 [Nicotiana tomentosiformis]	-	-	-	-	-	-	-	--
MSTRG.18708	--	0.454167	0.346332	NA	0.0292201	0.949643	NA	-0.275634	0.593862	NA	-1.35994	0.0079818	Down	-0.287111	0.580827	NA	-0.0859354	0.912025	NA	-0.169206	0.765645	NA	-1.09974	0.0159931	Down	PREDICTED: trans-resveratrol di-O-methyltransferase-like [Nicotiana sylvestris]	Metabolism;Metabolism	ko01100//Metabolic pathways;ko00380//Tryptophan metabolism	ko01100//Metabolic pathways;ko00380//Tryptophan metabolism	K22588;K22588	-	-	-	--
MSTRG.18714	--	0.336709	0.427124	NA	-0.193576	0.87178	NA	-0.36257	0.249076	NA	-1.48673	0.000111287	Down	-0.0160551	0.928681	NA	-0.278831	0.350041	NA	-0.28972	0.340255	NA	-1.28193	6.75e-05	Down	-	-	-	-	-	-	-	-	--
MSTRG.18725	--	1.77897	0.343866	NA	1.66469	0.430721	NA	2.73779	0.0375582	Up	2.07584	0.0878711	NA	0.0486738	0.99806	NA	1.47732	0.157168	NA	1.89933	0.0310349	Up	0.594361	0.605885	NA	-	-	-	-	-	-	-	-	--
MSTRG.18784	--	1.2783	0.00233084	Up	0.871676	0.080837	NA	1.72154	1.05e-06	Up	4.04904	2.47e-78	Up	0.874469	0.09156	NA	0.633461	0.304502	NA	0.714598	0.264381	NA	3.11548	1.02e-33	Up	PREDICTED: prion-like-(Q/N-rich) domain-bearing protein 8 [Nicotiana sylvestris]	-	-	-	-	-	-	-	--
MSTRG.18791	PR4	-0.0429625	0.895951	NA	-0.261472	0.726069	NA	-0.495709	0.116108	NA	-1.34667	0.000152395	Down	-0.191384	0.656011	NA	0.00117675	0.977343	NA	-0.0414999	0.913358	NA	-0.785449	0.0251271	NA	PREDICTED: wound-induced basic protein [Nicotiana sylvestris]	-	-	-	-	GO:0043231//intracellular membrane-bounded organelle;GO:0044444//cytoplasmic part	-	GO:0009725//response to hormone	--
MSTRG.18795	--	0.401981	0.808542	NA	0.257246	0.890566	NA	0.785529	0.318401	NA	0.392111	0.427687	NA	0.534739	0.542879	NA	0.450558	0.668671	NA	0.736119	0.358081	NA	1.00844	0.0366769	Up	-	-	-	-	-	-	-	-	--
MSTRG.18801	--	-0.0211837	0.923179	NA	0.197755	0.585225	NA	0.299733	0.383897	NA	-1.08139	0.00126191	Down	-0.101235	0.701545	NA	0.285982	0.230665	NA	0.153689	0.766023	NA	-0.702118	0.00455221	NA	-	-	-	-	-	-	-	-	--
MSTRG.18803	--	-0.173092	0.861098	NA	-0.141728	0.957016	NA	-0.936726	0.15481	NA	-2.24793	0.00228035	Down	-0.284495	0.749924	NA	-0.332456	0.710743	NA	0.0032239	0.980157	NA	-0.776225	0.259546	NA	phosphate transporter pho1 -like 10 [Nicotiana attenuata]	-	-	-	-	-	-	-	--
MSTRG.18815	PID2	0.0197826	0.99019	NA	0.23816	0.843354	NA	-0.165663	0.841171	NA	-2.41599	0.00239729	Down	0.0397462	0.991956	NA	0.585858	0.296118	NA	0.0292538	0.999848	NA	-1.29399	0.0534555	NA	PREDICTED: protein kinase PINOID 2-like [Nicotiana tabacum]	-	-	-	-	GO:0044464//cell part	GO:0004674//protein serine/threonine kinase activity;GO:0032550//purine ribonucleoside binding	GO:0006464//cellular protein modification process;GO:0006796//phosphate-containing compound metabolic process;GO:0009628//response to abiotic stimulus;GO:0009755//hormone-mediated signaling pathway;GO:0009793//embryo development ending in seed dormancy;GO:0009926//auxin polar transport;GO:0048513//animal organ development	--
MSTRG.18827	--	0.295811	0.796618	NA	0.121731	0.916991	NA	0.911039	0.0457963	NA	1.12723	0.00020024	Up	0.419359	0.431438	NA	0.519374	0.278343	NA	0.520716	0.369689	NA	1.02479	0.000487499	Up	PREDICTED: uncharacterized protein LOC104237638, partial [Nicotiana sylvestris]	-	-	-	-	-	-	-	--
MSTRG.18838	ORG2	-1.43029	1.95e-08	Down	-0.647877	0.030606	NA	-0.152301	0.60407	NA	0.178524	0.132757	NA	-0.803386	0.00505164	NA	-0.437737	0.171238	NA	0.892779	0.000136341	NA	-0.31895	0.471969	NA	transcription factor ORG2-like [Nicotiana tomentosiformis]	-	-	-	-	-	-	-	--
MSTRG.18893	--	-4.73697	0.93754	NA	-4.73697	0.957016	NA	-4.73697	0.937351	NA	-4.73697	0.934542	NA	0.370256	0.0451419	NA	-1.21083	1.67e-11	Down	-1.32491	1.29e-11	Down	-3.85359	6.52e-31	Down	PREDICTED: pistil-specific extensin-like protein [Nicotiana tabacum]	-	-	-	-	-	-	-	--
MSTRG.18894	SFR2	0.333341	0.850857	NA	0.176277	0.932808	NA	0.651129	0.407756	NA	-0.484386	0.720397	NA	-0.1958	0.785824	NA	-0.0608252	0.927011	NA	0.479743	0.36841	NA	-1.37587	0.00699781	Down	PREDICTED: beta-glucosidase-like SFR2, chloroplastic isoform X1 [Nicotiana tabacum]	Metabolism	ko00561//Glycerolipid metabolism	ko00561//Glycerolipid metabolism	K21362	GO:0009527//plastid outer membrane	GO:0008422//beta-glucosidase activity;GO:0016758//transferase activity, transferring hexosyl groups	GO:0009409//response to cold;GO:0044249//cellular biosynthetic process;GO:0044262//cellular carbohydrate metabolic process;GO:0044711//single-organism biosynthetic process;GO:0044723//single-organism carbohydrate metabolic process;GO:0044763//single-organism cellular process;GO:1901576//organic substance biosynthetic process	--
MSTRG.18914	--	0.295665	0.937484	NA	-0.645625	0.844425	NA	0.415037	0.828185	NA	0.656698	0.355576	NA	0.421138	0.848877	NA	1.01217	0.444476	NA	1.45424	0.225218	NA	1.72961	0.0275362	Up	-	-	-	-	-	-	-	-	--
MSTRG.18934	--	-0.0968615	0.966849	NA	-0.200697	0.957016	NA	-0.137504	0.937351	NA	-2.09686	0.155377	NA	-0.153913	0.90291	NA	-0.347923	0.736969	NA	-1.83773	0.0229237	Down	-0.932886	0.274469	NA	-	-	-	-	-	-	-	-	--
MSTRG.18936	--	-0.18861	0.758608	NA	-0.350497	0.776233	NA	-0.265866	0.62304	NA	-1.76553	0.00465179	Down	-0.646477	0.132333	NA	-0.357716	0.582061	NA	-0.536053	0.280786	NA	-2.10591	0.000184393	Down	-	-	-	-	-	-	-	-	--
MSTRG.18946	--	-0.406049	0.688254	NA	-0.353261	0.867906	NA	-0.205584	0.852993	NA	-1.85432	0.0350179	Down	0.236384	0.860457	NA	-0.395171	0.697557	NA	-0.0290974	0.9564	NA	-1.14907	0.154246	NA	PREDICTED: uncharacterized protein LOC104240645 [Nicotiana sylvestris]	-	-	-	-	-	-	-	--
MSTRG.18965	--	-0.138482	0.879634	NA	-0.642329	0.49658	NA	-1.51108	0.0131818	Down	-0.553519	0.544977	NA	0.14439	0.921895	NA	-0.392876	0.749739	NA	-0.892447	0.377244	NA	-1.38119	0.110114	NA	-	-	-	-	-	-	-	-	--
MSTRG.19002	--	2.15528	0.742164	NA	-5.1964	0.957016	NA	1.34792	0.882132	NA	4.51785	0.010905	Up	0.968291	0.861093	NA	-6.26053	0.828128	NA	0.724366	0.923206	NA	2.54253	0.165372	NA	PREDICTED: uncharacterized protein LOC109236620 [Nicotiana attenuata]	-	-	-	-	-	-	-	--
MSTRG.19017	--	0.821499	0.405149	NA	0.240051	0.924448	NA	-0.366128	0.773685	NA	2.83027	4.54e-14	Up	1.54775	0.00205398	Up	0.160992	0.927011	NA	0.488286	0.711634	NA	2.30378	4.77e-09	Up	-	-	-	-	-	-	-	-	--
MSTRG.19051	--	0	1	NA	0	1	NA	0	1	NA	0	1	NA	0.589348	0.531605	NA	1.02934	0.115702	NA	1.39138	0.0135264	Up	0.39012	0.539352	NA	-	-	-	-	-	-	-	-	--
MSTRG.19053	--	0.971241	0.0693211	NA	0.743594	0.189718	NA	1.62552	7.27e-05	Up	3.41918	2.5e-45	Up	0.779312	0.388652	NA	0.791186	0.403999	NA	1.43788	0.0322436	Up	2.74767	3.38e-11	Up	PREDICTED: GDSL esterase/lipase At1g71691-like [Nicotiana sylvestris]	-	-	-	-	-	-	-	--
MSTRG.1908	--	0.619386	2.43e-15	NA	0.214761	0.0105018	NA	0.634316	1.82e-16	NA	1.35064	9.22e-124	Up	0.489791	1.74e-08	NA	0.250011	0.0229605	NA	0.381628	0.000873956	NA	0.894616	2.57e-36	NA	PREDICTED: protein FAR1-RELATED SEQUENCE 4-like [Solanum tuberosum]	-	-	-	-	-	-	-	--
MSTRG.19085	--	0.831877	0.112805	NA	0.261029	0.801755	NA	0.62605	0.317179	NA	1.24894	0.000102272	Up	0.610053	0.921895	NA	1.4245	0.671451	NA	1.27563	0.760049	NA	1.47999	0.51637	NA	-	-	-	-	-	-	-	-	--
MSTRG.19102	--	1.27735	7.86e-07	Up	0.468184	0.203058	NA	1.05878	0.000172529	Up	1.72078	3.42e-18	Up	1.12297	1.72e-08	Up	0.545813	0.041683	NA	0.871782	0.000588891	NA	1.36093	3.87e-13	Up	PREDICTED: alpha-L-fucosidase 2-like isoform X2 [Nicotiana tabacum]	-	-	-	-	-	-	-	--
MSTRG.19116	--	1.97575	0.363613	NA	2.04731	0.331662	NA	3.03562	0.0236558	Up	4.9542	4.79e-09	Up	-0.152003	0.946329	NA	0.222392	0.927011	NA	0.975752	0.469585	NA	2.55663	2.39e-05	Up	Methionine aminopeptidase 1D, chloroplastic/mitochondrial [Capsicum annuum]	-	-	-	-	-	-	-	--
MSTRG.19119	--	1.69243	0.117296	NA	0.14274	0.957507	NA	0.253384	0.927679	NA	3.514	6.77e-10	Up	1.22239	0.195467	NA	-0.526069	0.815489	NA	-0.17897	0.934775	NA	2.04148	0.0015757	Up	-	-	-	-	-	-	-	-	--
MSTRG.19143	--	0.795233	0.296929	NA	1.12436	0.0263871	Up	2.82115	7.8e-19	Up	2.04164	7.5e-10	Up	2.3388	0.00123696	Up	3.4528	1.34e-10	Up	4.02031	4.24e-15	Up	3.63559	2.7e-12	Up	PREDICTED: non-specific lipid-transfer protein-like [Erythranthe guttata]	-	-	-	-	-	-	-	--
MSTRG.19181	--	-0.270703	0.64759	NA	-0.535416	0.445533	NA	-1.23754	0.00324943	Down	-3.85567	3.39e-08	Down	-0.306937	0.549289	NA	-0.616759	0.158363	NA	-1.00394	0.0250419	Down	-3.23423	2.28e-07	Down	PREDICTED: uncharacterized protein LOC104231824 [Nicotiana sylvestris]	-	-	-	-	-	-	-	--
MSTRG.1924	--	0.590961	0.610619	NA	0.247928	0.906663	NA	0.285402	0.858821	NA	0.523562	0.284151	NA	0.713437	0.440825	NA	0.739086	0.372306	NA	0.647247	0.524918	NA	1.25239	0.0125514	Up	-	-	-	-	-	-	-	-	--
MSTRG.19241	--	-0.37911	0.00997947	NA	-0.699845	4.19e-05	NA	-1.66344	1.17e-20	Down	-3.49884	1.22e-37	Down	-0.336455	0.0546801	NA	-1.09505	2.39e-09	Down	-0.634805	0.000399791	NA	-2.48698	6.95e-24	Down	Extensin-3 [Capsicum annuum]	-	-	-	-	-	-	-	--
MSTRG.19252	--	-0.745427	0.3139	NA	-0.115214	0.973436	NA	-0.667983	0.367762	NA	-2.21818	0.00595313	Down	-0.840718	0.153683	NA	-0.665775	0.291995	NA	-0.626246	0.342335	NA	-1.92881	0.00383829	Down	-	-	-	-	-	-	-	-	--
MSTRG.19317	--	0.403993	0.420143	NA	0.512095	0.116681	NA	0.506298	0.165282	NA	-0.176818	0.997175	NA	0.412288	0.314424	NA	0.881445	0.00136693	NA	1.00627	0.000280368	Up	0.683556	0.00644459	NA	PREDICTED: uncharacterized protein LOC104227932, partial [Nicotiana sylvestris]	-	-	-	-	-	-	-	--
MSTRG.19322	SAT	-0.40373	0.157846	NA	1.11112	2.01e-11	Up	0.662318	0.00208794	NA	-1.3419	1.27e-05	Down	-0.878009	3.73e-05	NA	0.827889	3.1e-06	NA	0.895027	3.13e-06	NA	-0.786908	0.00395638	NA	salutaridinol 7-O-acetyltransferase-like [Nicotiana tabacum]	Metabolism;Metabolism;Metabolism;Metabolism;Metabolism	ko01100//Metabolic pathways;ko01110//Biosynthesis of secondary metabolites;ko00940//Phenylpropanoid biosynthesis;ko00941//Flavonoid biosynthesis;ko00945//Stilbenoid, diarylheptanoid and gingerol biosynthesis	ko01100//Metabolic pathways;ko01110//Biosynthesis of secondary metabolites;ko00940//Phenylpropanoid biosynthesis;ko00941//Flavonoid biosynthesis;ko00945//Stilbenoid, diarylheptanoid and gingerol biosynthesis	K13065;K13065;K13065;K13065;K13065	-	GO:0016746//transferase activity, transferring acyl groups	-	--
MSTRG.19336	--	0.976189	0.0957531	NA	0.73954	0.26017	NA	0.74979	0.270016	NA	1.19265	0.0022558	Up	0.241706	0.823529	NA	0.127294	0.927011	NA	0.259501	0.832217	NA	0.234012	0.601527	NA	PREDICTED: uncharacterized protein LOC107760056 [Nicotiana tabacum]	-	-	-	-	-	-	-	--
MSTRG.19349	GIP	1.92881	0.00131476	Up	0.245112	0.704072	NA	2.46622	6.87e-06	Up	3.25802	1.62e-15	Up	0.802338	5.8e-08	NA	0.956196	2.74e-06	NA	1.47576	5.69e-10	Up	1.58496	3.58e-22	Up	polypeptide with an integrase domain [Petunia x hybrida]	-	-	-	-	-	-	-	--
MSTRG.19382	--	0.19546	0.93754	NA	0.569856	0.60493	NA	1.43582	0.00815664	Up	1.24521	0.00564509	Up	0.571157	0.623743	NA	2.15381	1.19e-05	Up	2.34442	2.13e-06	Up	2.28751	1.28e-06	Up	PREDICTED: uncharacterized protein LOC107803976 [Nicotiana tabacum]	-	-	-	-	-	-	-	--
MSTRG.19387	--	-0.263788	0.874387	NA	-1.12999	0.365534	NA	-0.0853456	0.937351	NA	-0.228054	0.959549	NA	1.35726	0.194465	NA	1.85592	0.0321713	Up	0.907685	0.585396	NA	1.41205	0.0983958	NA	-	-	-	-	-	-	-	-	--
MSTRG.1939	--	0.596719	0.0479698	NA	0.349682	0.282822	NA	0.602815	0.0466319	NA	1.26188	1.13e-16	Up	1.80735	0.80718	NA	0	0.996776	NA	2	0.905452	NA	2.58496	0.543739	NA	PttA2 protein [Petunia x hybrida]	-	-	-	-	-	-	-	--
MSTRG.19426	--	0.692862	0.381706	NA	0.920273	0.124411	NA	0.184218	0.900077	NA	-0.441127	0.777356	NA	0.540568	0.517292	NA	0.120406	0.927011	NA	1.1758	0.0370353	Up	0.243367	0.676874	NA	-	-	-	-	-	-	-	-	--
MSTRG.19452	Pol	0.701372	5.47e-11	NA	0.251539	0.0449011	NA	0.752641	1.14e-11	NA	1.20934	4.62e-48	Up	0.74742	5.97e-10	NA	0.393011	0.0117356	NA	0.462343	0.00224895	NA	1.13219	1.93e-28	Up	DNA mismatch repair protein MLH3 [Vitis vinifera]	-	-	-	-	-	-	-	--
MSTRG.19518	--	0.54093	0.280471	NA	0.361285	0.51064	NA	0.0229459	0.978204	NA	-0.483116	0.530278	NA	1.06734	0.0152207	Up	0.762345	0.12365	NA	0.81647	0.111537	NA	0.747758	0.0612036	NA	PREDICTED: pentatricopeptide repeat-containing protein At2g13420, mitochondrial-like [Nicotiana sylvestris]	-	-	-	-	-	-	-	--
MSTRG.1952	v1g169424	-0.444135	0.0552187	NA	-0.121529	0.930994	NA	-0.0701652	0.812766	NA	-1.42595	1.9e-06	Down	-0.349936	0.197146	NA	0.245054	0.513936	NA	0.16253	0.814485	NA	-0.443893	0.204099	NA	eukaryotic translation initiation factor 3 subunit L-like [Nicotiana tomentosiformis]	-	-	-	-	GO:0005911//cell-cell junction;GO:0016020//membrane;GO:0043234//protein complex;GO:0070993//translation preinitiation complex	GO:0008135//translation factor activity, RNA binding	GO:0006417//regulation of translation	--
MSTRG.19521	--	1.29214	0.0108805	Up	0.180309	0.91868	NA	0.559427	0.490185	NA	0.854434	0.0373996	NA	0.102447	0.929815	NA	0.0521328	0.979215	NA	0.0460964	0.996219	NA	0.119795	0.7534	NA	-	-	-	-	-	-	-	-	--
MSTRG.19544	AGPC	0.749322	2.8e-16	NA	0.574707	1.81e-10	NA	-0.731896	1.59e-11	NA	-1.43581	2.29e-23	Down	1.04766	4.1e-31	Up	-0.12416	0.431985	NA	-0.922608	5.72e-14	NA	-1.36897	1.41e-19	Down	ADP-glucose pyrophosphorylase small subunit, partial [Nicotiana tabacum]	Metabolism;Metabolism;Metabolism;Metabolism	ko01100//Metabolic pathways;ko01110//Biosynthesis of secondary metabolites;ko00500//Starch and sucrose metabolism;ko00520//Amino sugar and nucleotide sugar metabolism	ko01100//Metabolic pathways;ko01110//Biosynthesis of secondary metabolites;ko00500//Starch and sucrose metabolism;ko00520//Amino sugar and nucleotide sugar metabolism	K00975;K00975;K00975;K00975	GO:0005576//extracellular region;GO:0009532//plastid stroma;GO:0030929//ADPG pyrophosphorylase complex	GO:0032550//purine ribonucleoside binding;GO:0070566//adenylyltransferase activity	GO:0003006//developmental process involved in reproduction;GO:0005977//glycogen metabolic process;GO:0005982//starch metabolic process;GO:0005984//disaccharide metabolic process;GO:0006090//pyruvate metabolic process;GO:0006739//NADP metabolic process;GO:0009639//response to red or far red light;GO:0009642//response to light intensity;GO:0009648//photoperiodism;GO:0009668//plastid membrane organi…	--
MSTRG.19578	--	1.20053	0.100235	NA	1.08	0.185859	NA	0.96801	0.249004	NA	2.14725	7.96e-07	Up	0.248821	0.905608	NA	0.683366	0.454291	NA	0.358793	0.818942	NA	0.550611	0.377906	NA	Phosphatidylinositol:ceramide inositolphosphotransferase [Capsicum chinense]	-	-	-	-	-	-	-	--
MSTRG.19579	--	1.46977	0.0128066	Up	0.732808	0.456855	NA	1	0.167337	NA	1.77284	4.88e-05	Up	0.826281	0.0985875	NA	0.640458	0.308011	NA	0.798669	0.178443	NA	1.26	0.000630953	Up	Phosphatidylinositol:ceramide inositolphosphotransferase [Capsicum chinense]	-	-	-	-	-	-	-	--
MSTRG.19580	--	1.00738	0.0156523	Up	0.621488	0.202472	NA	1.57506	3.08e-07	Up	1.54495	2.57e-08	Up	0.634966	0.0788517	NA	0.427295	0.34342	NA	0.656992	0.0902207	NA	0.913768	0.000422692	NA	PREDICTED: tropomyosin-1-like [Nicotiana sylvestris]	-	-	-	-	-	-	-	--
MSTRG.19588	--	0.228659	0.773111	NA	0.00299418	0.963784	NA	0.182745	0.839276	NA	-1.02215	0.014799	Down	0.0732697	0.929817	NA	0.5533	0.0723224	NA	0.433191	0.334903	NA	-0.0305958	0.938067	NA	-	-	-	-	-	-	-	-	--
MSTRG.19653	--	-0.2006	0.675394	NA	0.313848	0.487884	NA	-0.438086	0.27421	NA	-2.13337	4.15e-06	Down	-0.865203	0.0630486	NA	-0.525771	0.321113	NA	0.0935741	0.96117	NA	-0.952454	0.0663877	NA	-	-	-	-	-	-	-	-	--
MSTRG.19683	--	0.690099	0.046161	NA	0.194839	0.730138	NA	1.53734	3.82e-11	Up	3.66487	6.96e-143	Up	0.161806	0.883562	NA	0.225512	0.821872	NA	0.67214	0.158553	NA	2.33787	2.62e-24	Up	PREDICTED: 3-ketoacyl-CoA synthase 20-like [Nicotiana attenuata]	Metabolism;Metabolism;Organismal Systems;Metabolism	ko01100//Metabolic pathways;ko01110//Biosynthesis of secondary metabolites;ko04626//Plant-pathogen interaction;ko00062//Fatty acid elongation	ko01100//Metabolic pathways;ko01110//Biosynthesis of secondary metabolites;ko04626//Plant-pathogen interaction;ko00062//Fatty acid elongation	K15397;K15397;K15397;K15397	-	-	-	--
MSTRG.19728	--	0.383329	0.93754	NA	1.03103	0.707202	NA	1.86876	0.204554	NA	4.73853	9.03e-14	Up	0.765535	0.480842	NA	0.153805	0.960296	NA	-0.391191	0.830438	NA	2.95884	8.63e-12	Up	-	-	-	-	-	-	-	-	--
MSTRG.19738	--	0.560016	0.519607	NA	-1.04182	0.300201	NA	-1.28129	0.104159	NA	-1.80735	0.0518175	NA	0.357704	0.635087	NA	-1.12383	0.0856377	NA	-1.12383	0.0663974	NA	-1.89755	0.00569121	Down	PREDICTED: tropomyosin-1-like [Nicotiana sylvestris]	-	-	-	-	-	-	-	--
MSTRG.19802	--	-0.337633	0.608563	NA	0.150867	0.870854	NA	0.324198	0.628777	NA	1.45011	5.16e-09	Up	-0.43105	0.36503	NA	0.357785	0.496292	NA	0.101445	0.942084	NA	0.565726	0.0535665	NA	-	-	-	-	-	-	-	-	--
MSTRG.19810	MAG	-0.218835	0.463	NA	-0.160604	0.877759	NA	0.0421255	0.981746	NA	-1.30423	3.39e-05	Down	-0.643379	0.00269304	NA	-0.160296	0.577285	NA	-0.00957333	0.923206	NA	-1.22017	2e-06	Down	PREDICTED: tropomyosin-1-like [Nicotiana attenuata]	-	-	-	-	-	-	-	--
MSTRG.19877	--	1.5652	0.541743	NA	2.3101	0.720634	NA	-1.36678	0.843665	NA	3.04707	0.0138689	Up	1.11619	0.413961	NA	0.575625	0.817093	NA	0.331206	0.924502	NA	-0.23173	0.98269	NA	-	-	-	-	-	-	-	-	--
MSTRG.19878	--	0.641207	0.558108	NA	0.3113	0.854691	NA	0.1976	0.915945	NA	1.14321	0.0163009	Up	0.490547	0.582333	NA	0.675622	0.390275	NA	0.513594	0.629931	NA	0.634162	0.243254	NA	-	-	-	-	-	-	-	-	--
MSTRG.19913	--	-0.293446	0.838002	NA	-0.669248	0.653902	NA	-0.29888	0.773512	NA	-1.27191	0.156297	NA	-0.41033	0.603649	NA	-1.28872	0.0387861	Down	-1.14104	0.0806387	NA	-1.9445	0.00622605	Down	Small subunit of serine palmitoyltransferase-like [Parasponia andersonii]	-	-	-	-	GO:0043231//intracellular membrane-bounded organelle	-	-	--
MSTRG.19921	--	-0.534922	0.47752	NA	-0.896321	0.312919	NA	-0.718229	0.310373	NA	-3.29391	0.000293751	Down	-0.406365	0.464285	NA	-0.79529	0.095197	NA	-0.801774	0.109483	NA	-3.10434	5.51e-06	Down	PREDICTED: myosin-9-like [Nicotiana sylvestris]	-	-	-	-	-	-	-	--
MSTRG.19922	--	0.587007	0.552491	NA	-0.4842	0.787963	NA	0.083485	0.96964	NA	-1.51896	0.104489	NA	0.0468864	0.991883	NA	-1.04846	0.0905098	NA	-1.37938	0.0261872	Down	-3.2501	0.000140105	Down	-	-	-	-	-	-	-	-	--
MSTRG.19933	--	0.500041	0.432566	NA	0.374304	0.34639	NA	0.642699	0.0318468	NA	1.61044	2.02e-20	Up	0.11593	0.780887	NA	0.209719	0.557764	NA	0.195219	0.701739	NA	0.154357	0.300197	NA	transposon protein-like [Arabidopsis thaliana]	-	-	-	-	-	-	-	--
MSTRG.19935	--	0.418501	0.858768	NA	0.182203	0.947899	NA	0.746644	0.529594	NA	1.56166	0.00760622	Up	0.367057	0.509345	NA	0.412338	0.464394	NA	0.163017	0.90694	NA	0.536518	0.097187	NA	PttB, partial [Petunia x hybrida]	-	-	-	-	-	-	-	--
MSTRG.19942	RE1	1.75077	2.36e-15	Up	-0.189478	0.928724	NA	0.823122	0.0104196	NA	0.520664	0.018499	NA	1.99593	2.24e-27	Up	-0.160465	0.752465	NA	0.510772	0.187626	NA	0.483876	0.0580013	NA	protein detoxification 35 [Nicotiana attenuata]	-	-	-	-	-	-	-	--
MSTRG.19962	RE1	0.874469	0.000547012	NA	0.123111	0.841299	NA	0.691483	0.0176879	NA	1.56968	6.65e-20	Up	0.726982	2.79e-05	NA	0.430264	0.0458101	NA	0.490066	0.0673248	NA	1.37453	3.76e-23	Up	PREDICTED: uncharacterized mitochondrial protein AtMg00810-like [Nicotiana tabacum]	-	-	-	-	-	-	-	--
MSTRG.19971	--	0	1	NA	0	1	NA	7.92679	0.346684	NA	15.0835	7.69e-19	Up	1.06413	0.921895	NA	1.12553	0.927011	NA	1.34792	0.898119	NA	9.64074	7.1e-15	Up	hypothetical protein A4A49_60998, partial [Nicotiana attenuata]	-	-	-	-	-	-	-	--
MSTRG.20041	--	-0.290091	0.533404	NA	-0.00175297	0.965575	NA	-0.367082	0.409212	NA	-1.84327	9.68e-05	Down	-0.432996	0.206764	NA	-0.0366372	0.927011	NA	-0.315791	0.423793	NA	-1.50612	6.95e-05	Down	PREDICTED: monosaccharide-sensing protein 2-like [Nicotiana tabacum]	-	-	-	-	-	-	-	--
MSTRG.20047	--	0.248608	0.49098	NA	-0.00648403	0.957016	NA	0.135738	0.754228	NA	0.0752333	0.176676	NA	6.94642	0.270707	NA	10.8765	5.64e-08	Up	5.43741	0.827565	NA	8.00375	0.0211397	Up	PttB, partial [Petunia x hybrida]	-	-	-	-	-	-	-	--
MSTRG.20086	Pol	0.812914	0.0306519	NA	0.451612	0.355185	NA	0.915702	0.00738399	NA	1.67807	3.8e-13	Up	0.643856	0.310388	NA	0.169925	0.927011	NA	-0.929611	0.22685	NA	0.232661	0.666218	NA	ribonuclease H, partial [Trifolium pratense]	-	-	-	-	-	-	-	--
MSTRG.20092	--	0.601253	0.00361241	NA	0.0723613	0.847894	NA	0.805288	1.03e-05	NA	1.21991	3.51e-19	Up	0.436266	0.021668	NA	0.405394	0.0457153	NA	0.356684	0.155805	NA	1.0653	2.44e-15	Up	-	-	-	-	-	-	-	-	--
MSTRG.20097	--	0	1	NA	0	1	NA	0	1	NA	8.89684	0.0213833	Up	0	1	NA	0	1	NA	6.32193	0.832217	NA	8.55714	0.0598168	NA	hypothetical protein H5410_054899 [Solanum commersonii]	-	-	-	-	-	-	-	--
MSTRG.20106	--	-0.0543387	0.832057	NA	1.08161	8.12e-14	Up	0.251834	0.439544	NA	-2.24354	4.8e-13	Down	0.0216321	0.99806	NA	0.563715	0.00635407	NA	0.606825	0.0113972	NA	-1.78365	4.7e-07	Down	Non-classical arabinogalactan protein [Actinidia chinensis var. chinensis] [Actinidia chinensis]	-	-	-	-	-	-	-	--
MSTRG.20123	--	0.422856	6.79e-18	NA	0.498533	2.32e-35	NA	1.18093	1.51e-161	Up	0.384551	4.32e-31	NA	0.499206	9.22e-21	NA	0.550598	1.86e-25	NA	0.78237	1.04e-13	NA	0.586994	8.59e-28	NA	polyubiquitin-like [Durio zibethinus]	-	-	-	-	GO:0043231//intracellular membrane-bounded organelle	-	GO:0006605//protein targeting;GO:0009411//response to UV;GO:0016567//protein ubiquitination;GO:0019941//modification-dependent protein catabolic process	--
MSTRG.20124	--	0.90066	0.559278	NA	1.1159	0.362521	NA	1.82681	0.0139218	Up	0.218469	0.787547	NA	1.05784	0.514181	NA	1.25756	0.435618	NA	0.55849	0.872367	NA	0.702456	0.605983	NA	ubiquitin [Artemisia annua]	-	-	-	-	GO:0043231//intracellular membrane-bounded organelle	-	GO:0006605//protein targeting;GO:0009411//response to UV;GO:0019941//modification-dependent protein catabolic process;GO:0036211//protein modification process	--
MSTRG.20132	--	1.00276	0.0212656	Up	0.672534	0.232542	NA	1.0569	0.0103448	Up	1.86084	7.83e-12	Up	0.679667	0.083326	NA	0.402213	0.475482	NA	0.227854	0.827565	NA	1.05429	0.000308665	Up	-	-	-	-	-	-	-	-	--
MSTRG.20136	BAM7	-0.037161	0.899931	NA	0.494439	0.0264496	NA	-0.721457	0.00427987	NA	-1.31324	5.75e-05	Down	0.0974189	0.88982	NA	-0.199862	0.543226	NA	-0.472791	0.0656122	NA	-0.279175	0.504841	NA	PREDICTED: beta-amylase 7-like isoform X1 [Nicotiana tabacum]	-	-	-	-	-	GO:0016160//amylase activity	GO:0044238//primary metabolic process	--
MSTRG.20149	--	0.959598	0.232978	NA	0.239071	0.901112	NA	0.570915	0.570635	NA	0.788054	0.108565	NA	0.997858	0.108241	NA	0.232752	0.886443	NA	0.916278	0.23062	NA	1.16564	0.0185509	Up	-	-	-	-	-	-	-	-	--
MSTRG.20162	RE1	0.560715	0.0174064	NA	-0.812914	0.00838076	NA	-0.00834734	0.930327	NA	0.984659	5.5e-11	NA	0.110853	0.83384	NA	-1.16513	1.92e-08	Down	-0.612836	0.00551102	NA	0.432337	0.00893624	NA	Retrovirus-related Pol polyprotein from transposon TNT 1-94 [Vitis vinifera]	-	-	-	-	-	-	-	--
MSTRG.20203	SMR14	0.00230647	0.972088	NA	-1.03978	0.188173	NA	-1.08314	0.0734	NA	-3.61529	6.2e-05	Down	-0.48907	0.374659	NA	-1.03126	0.0542233	NA	-1.0998	0.0275287	Down	-2.98732	5.73e-06	Down	17.4 kDa class I heat shock family protein [Hibiscus syriacus]	-	-	-	-	-	-	-	--
MSTRG.2023	--	0.535137	0.0541488	NA	0.394087	0.133433	NA	0.886807	6.56e-05	NA	0.471451	0.00303813	NA	0.274175	0.794516	NA	1.08153	0.00910963	Up	1.42548	0.000262779	Up	1.76849	2.66e-08	Up	PREDICTED: DNA-binding protein HEXBP-like [Nicotiana sylvestris]	-	-	-	-	-	-	-	--
MSTRG.20260	--	0.961199	0.425696	NA	0.563308	0.760761	NA	1.8836	0.00602471	Up	2.79114	5.39e-09	Up	1.14256	0.387818	NA	1.22835	0.324763	NA	1.58031	0.139102	NA	2.51353	0.000196147	Up	-	-	-	-	-	-	-	-	--
MSTRG.20262	--	0.438121	0.93754	NA	-0.954196	0.932091	NA	2.42084	0.124329	NA	2.75316	0.0158445	Up	0.126912	0.970497	NA	-0.770518	0.778053	NA	1.04087	0.55595	NA	1.38995	0.216798	NA	glutamic acid-rich protein-like [Nicotiana tomentosiformis]	-	-	-	-	-	-	-	--
MSTRG.20278	--	0.435357	0.244931	NA	0.437877	0.115511	NA	1.04036	2.03e-06	Up	-0.448389	0.456023	NA	0.270302	0.570227	NA	1.04731	4.01e-06	Up	0.862496	0.00118754	NA	-0.371969	0.441905	NA	PREDICTED: collagen alpha-3(IX) chain-like [Nicotiana sylvestris]	-	-	-	-	-	-	-	--
MSTRG.20339	--	0.0377471	0.9908	NA	-0.314511	0.766568	NA	-0.552399	0.209559	NA	-1.68959	0.000942625	Down	0.157028	0.849016	NA	-0.557201	0.185145	NA	-0.104365	0.854063	NA	-1.19183	0.0067556	Down	-	-	-	-	-	-	-	-	--
MSTRG.20371	--	0	1	NA	0	1	NA	0	1	NA	0	1	NA	0	1	NA	0	1	NA	0	1	NA	10.0679	0.000142796	Up	putative late blight resistance protein homolog R1B-23 [Nicotiana tomentosiformis]	-	-	-	-	-	-	-	--
MSTRG.20449	--	-0.391768	0.767763	NA	-1.10331	0.439298	NA	-1.89812	0.0533214	NA	-5.24207	0.00127883	Down	-0.373643	0.799386	NA	-2.94811	0.0175162	Down	-0.276918	0.867284	NA	-10.2086	0.000519364	Down	PREDICTED: fruit-specific protein-like [Nicotiana sylvestris]	-	-	-	-	-	-	-	--
MSTRG.20450	--	-0.262973	0.2988	NA	-1.02903	2.94e-05	Down	-1.54414	1.67e-10	Down	-6.01897	1.32e-16	Down	-0.294508	0.266546	NA	-1.39777	1.18e-08	Down	-0.828997	0.00055005	NA	-3.27698	4.39e-18	Down	PREDICTED: fruit-specific protein-like [Nicotiana sylvestris]	-	-	-	-	-	-	-	--
MSTRG.20451	--	0.102679	0.915733	NA	-1.19119	1.31e-09	Down	-1.36426	1.81e-12	Down	-4.62666	2.61e-06	Down	-0.408012	0.0140823	NA	-1.52809	4.58e-18	Down	-1.05772	5.54e-08	Down	-3.64529	2.86e-36	Down	PREDICTED: fruit-specific protein-like [Nicotiana sylvestris]	-	-	-	-	-	-	-	--
MSTRG.20452	--	-0.411626	0.00142822	NA	-1.8054	4.12e-28	Down	-2.00783	3.79e-34	Down	-6.12053	4.89e-37	Down	-0.615793	9.49e-06	NA	-2.34499	8.29e-42	Down	-1.76419	5.56e-27	Down	-4.47764	7.02e-47	Down	PREDICTED: fruit-specific protein-like [Nicotiana sylvestris]	-	-	-	-	-	-	-	--
MSTRG.20483	--	-0.501713	0.297758	NA	-0.586313	0.383539	NA	-0.26763	0.622983	NA	-1.51515	0.00334035	Down	-0.785772	0.0774308	NA	-0.178574	0.832776	NA	-0.173491	0.804206	NA	-0.576738	0.285949	NA	-	-	-	-	-	-	-	-	--
MSTRG.20522	--	-0.0621055	0.93754	NA	-0.176525	0.947899	NA	0.182478	0.900077	NA	-0.20427	0.984702	NA	0.715432	0.297082	NA	0.911238	0.112536	NA	0.926937	0.136155	NA	1.152	0.0121988	Up	-	-	-	-	-	-	-	-	--
MSTRG.2053	--	-0.52532	0.173014	NA	0.0139842	0.957016	NA	0.464532	0.217478	NA	0.522747	0.0107642	NA	0.446938	0.371214	NA	0.74165	0.0477346	NA	0.56528	0.282341	NA	1.15902	3.47e-05	Up	PREDICTED: CASP-like protein 5C3 [Ipomoea nil]	-	-	-	-	-	-	-	--
MSTRG.2054	--	-0.0915335	0.891255	NA	0.64291	0.148768	NA	0.997041	0.00812753	NA	1.69314	4.72e-11	Up	0.36196	0.552667	NA	0.579467	0.221586	NA	0.456936	0.464866	NA	1.37893	1.56e-06	Up	Retrovirus-related pol polyprotein from transposon [Thalictrum thalictroides]	-	-	-	-	-	-	-	--
MSTRG.20584	--	0.370838	0.884989	NA	0.361188	0.870403	NA	1.9102	0.00159924	Up	1.92665	0.00022739	Up	-0.594181	0.63164	NA	0.0804187	0.967551	NA	0.460267	0.808461	NA	0.749773	0.264142	NA	-	-	-	-	-	-	-	-	--
MSTRG.20585	--	-0.504814	0.00781415	NA	-1.59424	2.96e-12	Down	-1.59242	3.03e-13	Down	-5.12969	1.74e-25	Down	-0.455232	0.0283333	NA	-1.79097	7.74e-05	Down	-0.729304	0.00347748	NA	-3.41473	1.52e-23	Down	PREDICTED: fruit-specific protein-like [Nicotiana sylvestris]	-	-	-	-	-	-	-	--
MSTRG.20589	--	0.120115	0.950381	NA	0.540289	0.423367	NA	-0.106743	0.901642	NA	-1.78626	0.0157388	Down	-0.464551	0.600761	NA	0.398147	0.697112	NA	0.258647	0.859872	NA	-1.17358	0.146667	NA	PREDICTED: uncharacterized protein LOC107829284 [Nicotiana tabacum]	-	-	-	-	-	-	-	--
MSTRG.20621	--	7.16323	0.531885	NA	7.71425	0.414403	NA	8.78136	0.040261	Up	5.43741	0.814554	NA	0.315502	0.939415	NA	0.530515	0.927011	NA	1.22239	0.706379	NA	1.35364	0.429635	NA	-	-	-	-	-	-	-	-	--
MSTRG.20635	MLO6	0.305808	0.982218	NA	0.444785	0.947899	NA	0.662965	0.768733	NA	3.8731	2.09e-10	Up	-0.537657	0.89526	NA	1.73697	0.286172	NA	1.18057	0.689843	NA	3.81876	3.41e-06	Up	PREDICTED: MLO-like protein 12 [Solanum tuberosum]	-	-	-	-	GO:0031224//intrinsic component of membrane	-	GO:0006950//response to stress	--
MSTRG.20677	ROQ1	0.935986	4.33e-11	NA	-0.311107	0.314168	NA	0.499415	0.00738902	NA	1.29067	2.09e-31	Up	1.06948	4.65e-17	Up	-0.199309	0.378681	NA	0.56382	0.00125822	NA	1.30983	7.3e-27	Up	PREDICTED: TMV resistance protein N-like [Nicotiana tabacum]	-	-	-	-	-	-	-	--
MSTRG.20683	--	0.323979	0.842309	NA	0.213275	0.883298	NA	0.319052	0.788721	NA	0.972026	0.0136008	NA	0.0141442	0.99806	NA	0.502918	0.572131	NA	0.277179	0.845986	NA	1.20297	0.00343646	Up	PREDICTED: uncharacterized protein LOC107813641 [Nicotiana tabacum]	-	-	-	-	-	-	-	--
MSTRG.20690	--	0.487329	0.639734	NA	-0.482099	0.763337	NA	0.0165638	0.980981	NA	0.798283	0.0493457	NA	0.727682	0.326615	NA	0.591956	0.525267	NA	0.232571	0.91315	NA	1.24505	0.0078939	Up	-	-	-	-	-	-	-	-	--
MSTRG.20694	--	0.764784	0.701785	NA	0.537373	0.843084	NA	1.69946	0.0749045	NA	1.54614	0.037767	Up	-0.890376	0.487315	NA	0.0978473	0.961063	NA	0.971241	0.351163	NA	-0.0780025	0.996987	NA	-	-	-	-	-	-	-	-	--
MSTRG.20719	Pol	0.565738	0.228345	NA	-0.0369266	0.997092	NA	0.565738	0.268061	NA	1.08347	5.3e-06	Up	-0.0754757	0.921895	NA	-0.256048	0.58625	NA	-0.264436	0.698681	NA	0.584963	0.000262674	NA	zinc finger CCCH domain-containing protein 66-like, partial [Trifolium pratense]	-	-	-	-	-	-	-	--
MSTRG.20720	TOM6	-0.293789	0.388738	NA	-0.20377	0.850262	NA	-0.539967	0.130581	NA	-1.07974	0.00378338	Down	-0.347855	0.32285	NA	-0.012905	0.962558	NA	-0.0476332	0.917312	NA	-0.850115	0.0298065	NA	mitochondrial import receptor subunit TOM6 homolog [Nicotiana tomentosiformis]	-	-	-	-	GO:0031224//intrinsic component of membrane;GO:0031966//mitochondrial membrane	-	GO:0008104//protein localization	--
MSTRG.20765	--	1.32718	3.27e-24	Up	0.705023	6.71e-06	NA	1.52219	6.28e-31	Up	1.24256	1.63e-26	Up	0.936136	4.61e-15	NA	0.726435	9.2e-09	NA	1.37825	4.47e-33	Up	0.770804	2.53e-11	NA	PREDICTED: uncharacterized protein LOC109236855 [Nicotiana attenuata]	-	-	-	-	-	-	-	--
MSTRG.20775	--	-1.17372	0.00234537	Down	-1.92708	7.31e-06	Down	-1.72366	9.08e-05	Down	-7.05637	1.12e-07	Down	-0.611796	0.131772	NA	-2.1041	2.58e-07	Down	-0.670765	0.107313	NA	-2.66139	2.21e-07	Down	PREDICTED: fruit-specific protein-like [Nicotiana sylvestris]	-	-	-	-	-	-	-	--
MSTRG.20798	--	-0.0597062	0.887935	NA	-0.0171606	0.978749	NA	0.789137	0.00352773	NA	0.537061	0.00918461	NA	0.193964	0.80529	NA	0.577908	0.13955	NA	1.04844	0.0010302	Up	0.746785	0.00854288	NA	PREDICTED: protein WEAK CHLOROPLAST MOVEMENT UNDER BLUE LIGHT 1-like [Nicotiana attenuata]	-	-	-	-	-	-	-	--
MSTRG.20801	--	0.133299	0.93754	NA	-0.0733063	0.97562	NA	-0.165259	0.724081	NA	-1.52466	0.000829412	Down	0.104175	0.921895	NA	0.215406	0.725739	NA	0.121363	0.923206	NA	-0.716207	0.0946432	NA	hypothetical protein A4A49_59389, partial [Nicotiana attenuata]	-	-	-	-	-	-	-	--
MSTRG.20805	--	-0.412112	0.214395	NA	0.0669544	0.915691	NA	-0.433311	0.194867	NA	-3.25497	7.56e-12	Down	-0.674275	0.0265312	NA	-0.182122	0.681019	NA	0.142679	0.89041	NA	-2.03204	3.78e-07	Down	abscisic acid-insensitive 5-like protein 5 [Nicotiana attenuata]	-	-	-	-	-	-	-	--
MSTRG.20828	ARF2-A	0.605721	0.752009	NA	0.373678	0.867906	NA	1.40718	0.0713052	NA	2.99214	5.65e-12	Up	0.776806	0.380382	NA	-0.00965017	0.990159	NA	0.707819	0.593876	NA	2.03328	1.17e-05	Up	ADP-ribosylation factor 2-B-like [Nicotiana tomentosiformis]	Cellular Processes	ko04144//Endocytosis	ko04144//Endocytosis	K07937	GO:0005911//cell-cell junction;GO:0043231//intracellular membrane-bounded organelle;GO:0044444//cytoplasmic part	GO:0032550//purine ribonucleoside binding;GO:0060229//lipase activator activity	GO:0006498//N-terminal protein lipidation;GO:0009893//positive regulation of metabolic process;GO:0015031//protein transport;GO:0035556//intracellular signal transduction	--
MSTRG.20837	--	0.822892	2.91e-05	NA	-0.266566	0.629848	NA	0.777999	0.00010823	NA	2.29463	1.25e-75	Up	1.3278	7.82e-21	Up	0.0767031	0.920063	NA	0.336283	0.219144	NA	1.9098	5.47e-58	Up	oxidative stress [Thalictrum thalictroides]	-	-	-	-	-	-	-	--
MSTRG.20838	--	2.77259	0.24718	NA	1.41504	0.801042	NA	3.11548	0.103514	NA	5.99624	6.57e-08	Up	0.632268	0.801483	NA	0.201634	0.927169	NA	0.536053	0.885723	NA	3.12928	0.000167895	Up	(-)-germacrene d synthase [Nicotiana attenuata]	-	-	-	-	-	-	-	--
MSTRG.20842	--	-0.371533	0.3247	NA	-0.366219	0.58275	NA	-0.30089	0.421564	NA	-1.09086	0.0130793	Down	-0.280901	0.782827	NA	0.187086	0.889221	NA	-0.530515	0.564066	NA	0.0508812	0.868366	NA	PREDICTED: probable RNA-dependent RNA polymerase 5, partial [Nicotiana tabacum]	-	-	-	-	-	-	-	--
MSTRG.20850	--	1.12841	0.00206116	Up	0.428405	0.502743	NA	0.261328	0.768479	NA	1.04532	0.00034416	Up	0.584963	0.153064	NA	0.423286	0.435618	NA	0.17433	0.900812	NA	0.65808	0.0320534	NA	-	-	-	-	-	-	-	-	--
MSTRG.20852	--	-0.32291	0.445619	NA	-1.20353	0.00407055	Down	-1.54558	4.9e-05	Down	-4.64648	4.31e-10	Down	-0.38024	0.286236	NA	-1.02873	0.00103813	Down	-0.635625	0.0542916	NA	-3.43276	4.97e-12	Down	PREDICTED: fruit-specific protein-like [Nicotiana sylvestris]	-	-	-	-	-	-	-	--
MSTRG.20857	--	-0.359942	0.367736	NA	-0.432637	0.465762	NA	-0.28736	0.48794	NA	-1.82589	1.53e-05	Down	0.0400482	0.988507	NA	0.517136	0.365333	NA	-0.0655883	0.923206	NA	-0.384723	0.623171	NA	-	-	-	-	-	-	-	-	--
MSTRG.2088	--	-5.32193	0.93754	NA	-5.32193	0.957016	NA	-5.32193	0.937351	NA	5.48113	0.000168564	Up	0	1	NA	0	1	NA	5.32193	0.923206	NA	8.04075	0.20169	NA	-	-	-	-	-	-	-	-	--
MSTRG.20942	--	2.03562	0.726166	NA	-1.32193	0.952825	NA	2.26303	0.393908	NA	5.85549	2.12e-08	Up	1.11548	0.99806	NA	2.27302	0.618201	NA	2.54432	0.582935	NA	6.42906	5.37e-07	Up	-	-	-	-	-	-	-	-	--
MSTRG.20958	--	0.532578	0.713583	NA	0.979728	0.219065	NA	0.983126	0.203785	NA	0.158698	0.710766	NA	-0.24552	0.872147	NA	1.18575	0.0503177	NA	1.09843	0.108619	NA	1.24503	0.0193126	Up	-	-	-	-	-	-	-	-	--
MSTRG.20972	--	1.91597	1.66e-08	Up	1.03457	0.0326737	Up	1.17841	0.00726808	Up	1.06674	0.00252648	Up	0.98075	0.00268987	NA	0.703868	0.0696335	NA	0.627531	0.170438	NA	0.887353	0.00278124	NA	-	-	-	-	-	-	-	-	--
MSTRG.20983	--	0.703282	0.571322	NA	0.206451	0.938544	NA	0.29956	0.872182	NA	1.31822	0.0153274	Up	0.835116	0.355383	NA	1.0229	0.24885	NA	1.12168	0.16391	NA	1	0.121768	NA	PREDICTED: outer envelope protein 80, chloroplastic-like [Nicotiana attenuata]	-	-	-	-	-	-	-	--
MSTRG.20992	--	-0.332501	0.53714	NA	-0.265846	0.826496	NA	-0.174698	0.751072	NA	-1.61333	0.00197645	Down	0.475147	0.271985	NA	-0.158294	0.817235	NA	0.0782312	0.966901	NA	-2.08964	6.79e-05	Down	Protein translation factor SUI1 -like protein [Capsicum chinense]	-	-	-	-	-	-	-	--
MSTRG.21009	--	1.11784	0.456821	NA	-1.55459	0.541895	NA	0.743092	0.63021	NA	1.47147	0.0436494	Up	2.87935	0.00087497	Up	0.47307	0.89733	NA	1.01073	0.644345	NA	2.56691	0.00271444	Up	PREDICTED: post-GPI attachment to proteins factor 3-like isoform X2 [Nicotiana sylvestris]	-	-	-	-	-	-	-	--
MSTRG.21010	--	0.309509	0.874387	NA	0.040642	0.967469	NA	-0.514573	0.598159	NA	-1.60572	0.0967262	NA	-0.367005	0.580057	NA	-0.624961	0.294032	NA	-0.476438	0.474465	NA	-1.72388	0.00451286	Down	PREDICTED: uncharacterized protein LOC107805420, partial [Nicotiana tabacum]	-	-	-	-	-	-	-	--
MSTRG.21053	--	-0.541045	0.432494	NA	-0.273565	0.861021	NA	-0.619472	0.258833	NA	-2.8365	4.89e-05	Down	0.186963	0.88679	NA	0.504101	0.543028	NA	0.194912	0.9149	NA	-1.16314	0.119439	NA	-	-	-	-	-	-	-	-	--
MSTRG.21056	--	0.938873	0.350841	NA	0.221492	0.924448	NA	-0.0513012	0.939403	NA	1.1887	0.0300548	Up	0.403603	0.699288	NA	0.0931094	0.953819	NA	-0.0152668	0.969271	NA	1.12827	0.0222335	Up	PREDICTED: zinc finger BED domain-containing protein RICESLEEPER 2-like [Nicotiana tabacum]	-	-	-	-	-	-	-	--
MSTRG.21069	--	0.36257	0.992663	NA	-4.54432	0.957016	NA	-4.54432	0.937351	NA	0.514573	0.934542	NA	0.154648	0.893664	NA	-0.460351	0.375774	NA	-0.153474	0.811744	NA	-1.0133	0.0387029	Down	PREDICTED: uncharacterized protein LOC109234442 [Nicotiana attenuata]	-	-	-	-	-	-	-	--
MSTRG.21085	--	0.125132	0.938424	NA	-0.350099	0.788533	NA	0	0.96548	NA	-0.602605	0.455884	NA	0.423857	0.610274	NA	1.0323	0.032488	Up	0.538866	0.520876	NA	-0.024709	0.942712	NA	-	-	-	-	-	-	-	-	--
MSTRG.21092	--	0.320406	0.65849	NA	0.374214	0.443683	NA	0.756858	0.0330851	NA	1.22004	5.72e-07	Up	0.282136	0.616272	NA	0.439891	0.309511	NA	0.315444	0.628311	NA	0.403671	0.161688	NA	PREDICTED: uncharacterized protein LOC107803976 [Nicotiana tabacum]	-	-	-	-	-	-	-	--
MSTRG.21137	AtMg01250	0.297953	0.816887	NA	-0.103213	0.976513	NA	0.64886	0.253911	NA	0.0812121	0.651143	NA	0.970696	0.0323282	NA	0.659092	0.266861	NA	1.0173	0.038329	Up	0.910239	0.0304664	NA	PREDICTED: uncharacterized mitochondrial protein AtMg01250-like [Nicotiana tabacum]	-	-	-	-	-	-	-	--
MSTRG.21181	--	0.587764	1.69e-05	NA	0.527276	2.91e-05	NA	1.0469	2.6e-22	Up	1.68929	9.06e-86	Up	0.421567	0.000832136	NA	0.363099	0.0185847	NA	0.462727	0.000595035	NA	1.20512	3.94e-45	Up	-	-	-	-	-	-	-	-	--
MSTRG.21182	--	0	1	NA	0	1	NA	5.98489	0.900077	NA	0	1	NA	0	1	NA	0	1	NA	0	1	NA	9.22882	0.0369497	Up	PREDICTED: proteinase inhibitor I-B-like [Nicotiana tabacum]	-	-	-	-	-	-	-	--
MSTRG.21196	--	1.04686	1.35e-05	Up	0.117085	0.867906	NA	1.471	5.66e-12	Up	0.743225	0.000280669	NA	1.05027	0.0454736	Up	1.83055	2.47e-06	Up	1.70437	0.000255484	Up	2.43504	7.68e-13	Up	-	-	-	-	-	-	-	-	--
MSTRG.21234	--	0	1	NA	0	1	NA	0	1	NA	10.42	0.000115893	Up	0	1	NA	0	1	NA	0	1	NA	9.41645	0.011042	Up	DNA/RNA polymerases superfamily protein [Theobroma cacao]	-	-	-	-	-	GO:0046914//transition metal ion binding	GO:0006259//DNA metabolic process	--
MSTRG.21272	TET8	-1.46419	8.74e-18	Down	-1.28459	3.37e-13	Down	-0.133277	0.526209	NA	-0.753951	0.00100679	NA	-1.31366	7.72e-33	Down	-1.04971	7.18e-26	Down	-0.488603	8.31e-07	NA	-0.884747	1.7e-13	NA	PREDICTED: tetraspanin-8-like [Nicotiana sylvestris]	-	-	-	-	GO:0005911//cell-cell junction;GO:0031224//intrinsic component of membrane	-	GO:0000226//microtubule cytoskeleton organization;GO:0044767//single-organism developmental process	--
MSTRG.21276	--	-0.0958677	0.733092	NA	0.040754	0.923324	NA	-0.390712	0.113616	NA	-1.63889	5.37e-08	Down	-0.342965	0.187359	NA	0.202136	0.570814	NA	-0.0453631	0.857544	NA	-0.81949	0.00169363	NA	PREDICTED: uncharacterized protein LOC109224115 [Nicotiana attenuata]	-	-	-	-	-	-	-	--
MSTRG.21282	--	1.90847	0.0832958	NA	1.79718	0.100284	NA	1.63151	0.147613	NA	2.89581	5.38e-06	Up	0.562936	0.829504	NA	0.932886	0.65627	NA	0.669851	0.816684	NA	1.19878	0.316836	NA	PREDICTED: pentatricopeptide repeat-containing protein At2g13420, mitochondrial-like [Nicotiana sylvestris]	-	-	-	-	-	-	-	--
MSTRG.21283	--	6.43741	0.843181	NA	0	1	NA	0	1	NA	9.17991	0.00833022	Up	0	1	NA	0	1	NA	0	1	NA	9.1964	0.0105284	Up	uncharacterized protein LOC104087514 [Nicotiana tomentosiformis]	-	-	-	-	-	-	-	--
MSTRG.21298	--	0.582103	0.375969	NA	0.267788	0.805707	NA	-0.13465	0.879124	NA	-2.06128	0.00364412	Down	-0.398359	0.467292	NA	-0.291838	0.65072	NA	0.0815299	0.961933	NA	-1.24636	0.0141466	Down	-	-	-	-	-	-	-	-	--
MSTRG.21305	--	-0.584963	0.884989	NA	-0.316474	0.957016	NA	-0.489805	0.889587	NA	2.28652	0.0161429	Up	1.18688	0.622583	NA	1.34023	0.55357	NA	0.730813	0.868172	NA	2.54344	0.0223484	Up	-	-	-	-	-	-	-	-	--
MSTRG.21314	--	1.25563	0.000215625	Up	-0.162271	0.947899	NA	0.206223	0.84507	NA	-0.74152	0.343464	NA	1.62087	2.08e-09	Up	0.386609	0.540559	NA	0.436864	0.581214	NA	0.757231	0.017364	NA	Protein involved in mRNA turnover and stability [Handroanthus impetiginosus]	-	-	-	-	-	-	-	--
MSTRG.21323	COBL4	-0.0607671	0.927425	NA	0.408648	0.41656	NA	-0.100577	0.858158	NA	-3.45943	2.1e-07	Down	0.393089	0.577366	NA	0.821183	0.0663091	NA	0.755488	0.131094	NA	-0.824682	0.206907	NA	PREDICTED: COBRA-like protein 4 [Nicotiana sylvestris]	-	-	-	-	GO:0031224//intrinsic component of membrane	-	GO:0009832//plant-type cell wall biogenesis;GO:0010087//phloem or xylem histogenesis;GO:0030198//extracellular matrix organization;GO:0040007//growth;GO:0045491//xylan metabolic process	--
MSTRG.21324	--	0.963551	0.029367	NA	0.585962	0.339876	NA	0.818027	0.0790937	NA	0.702975	0.0286564	NA	0.736966	0.176469	NA	0.834467	0.106626	NA	1.18848	0.0125869	Up	1.50732	3.09e-05	Up	-	-	-	-	-	-	-	-	--
MSTRG.21329	--	-0.287282	0.728336	NA	-0.0915835	0.976313	NA	0.0807118	0.954656	NA	0.276568	0.396659	NA	0.183266	0.921895	NA	0.816288	0.182083	NA	0.758992	0.281264	NA	1.07406	0.0147708	Up	-	-	-	-	-	-	-	-	--
MSTRG.21417	PHT1-4	0.0254707	0.93754	NA	0.417788	0.0015859	NA	-0.16635	0.363187	NA	-2.39535	1.04e-25	Down	1.0198	1.84e-14	Up	0.279862	0.222274	NA	1.27719	6.79e-18	Up	-0.69477	0.00120833	NA	PREDICTED: probable inorganic phosphate transporter 1-3 [Nicotiana tabacum]	-	-	-	-	GO:0031224//intrinsic component of membrane	GO:0015291//secondary active transmembrane transporter activity	GO:0015698//inorganic anion transport;GO:0044763//single-organism cellular process	--
MSTRG.21423	--	0.075027	0.993265	NA	-0.215563	0.952825	NA	0.630445	0.55348	NA	-0.327071	0.899441	NA	0.708769	0.571894	NA	1.57978	0.0314283	Up	1.31571	0.116877	NA	0.367732	0.680865	NA	-	-	-	-	-	-	-	-	--
MSTRG.21442	HOS3	2.11983	2.1e-41	Up	0.371494	0.208376	NA	0.44018	0.166356	NA	2.01447	8.48e-41	Up	2.19107	1.01e-58	Up	0.331681	0.283372	NA	0.384298	0.234448	NA	1.34684	4.07e-17	Up	elongation of fatty acids protein 3-like [Nicotiana tomentosiformis]	-	-	-	-	GO:0031224//intrinsic component of membrane;GO:0043231//intracellular membrane-bounded organelle	GO:0004312//fatty acid synthase activity	GO:0000038//very long-chain fatty acid metabolic process;GO:0006633//fatty acid biosynthetic process;GO:0009737//response to abscisic acid	--
MSTRG.21443	--	0.184068	0.93754	NA	0.0088964	0.985358	NA	-0.76197	0.401049	NA	-2.4789	0.0177967	Down	-0.739984	0.319002	NA	0.117216	0.927011	NA	-0.582703	0.495669	NA	-1.25672	0.129903	NA	-	-	-	-	-	-	-	-	--
MSTRG.21452	PDF2.5	-0.651395	0.14752	NA	-0.83507	0.12252	NA	-0.833367	0.0593359	NA	-1.81982	0.000654426	Down	-0.927876	0.0395793	NA	-1.12279	0.0118295	Down	-0.542369	0.289665	NA	-2.05629	9.63e-05	Down	PREDICTED: defensin-like protein 1 [Nicotiana sylvestris]	-	-	-	-	GO:0005618//cell wall;GO:0005911//cell-cell junction;GO:0016020//membrane	-	GO:0000097//sulfur amino acid biosynthetic process;GO:0001906//cell killing;GO:0005976//polysaccharide metabolic process;GO:0006950//response to stress;GO:0009620//response to fungus;GO:0009826//unidimensional cell growth;GO:0032535//regulation of cellular component size;GO:0043479//pigment accumulation in tissues in response to UV light;GO:0045229//external encapsulating structure organization;G…	--
MSTRG.21453	--	-0.357919	0.368846	NA	-0.55463	0.188114	NA	-0.911463	0.00287862	NA	-2.50381	3.18e-09	Down	-0.501625	0.103705	NA	-0.694034	0.004693	NA	-0.57972	0.0379055	NA	-2.34665	4.28e-11	Down	F-box only protein 13 [Glycine max]	-	-	-	-	-	-	-	--
MSTRG.21459	Os05g0239150	1.15557	0.386534	NA	1.06971	0.462262	NA	1.9417	0.019901	Up	1.77642	0.0174774	Up	0.523562	0.784361	NA	0.203872	0.927011	NA	1.06916	0.416774	NA	1.13516	0.181476	NA	PREDICTED: zinc finger BED domain-containing protein RICESLEEPER 1-like [Solanum tuberosum]	-	-	-	-	-	-	-	--
MSTRG.21473	--	1.16665	0.467435	NA	0.742842	0.755322	NA	1.21184	0.422008	NA	1.76899	0.0356278	Up	-0.391954	0.796933	NA	-1.08383	0.412284	NA	-0.361739	0.835869	NA	0.804027	0.227487	NA	PREDICTED: U11/U12 small nuclear ribonucleoprotein 31 kDa protein [Solanum tuberosum]	-	-	-	-	-	-	-	--
MSTRG.21481	--	0.193748	0.774972	NA	0.126056	0.782545	NA	-0.173949	0.589224	NA	-2.28092	4.21e-10	Down	0.124307	0.821428	NA	0.14997	0.767017	NA	0.0726453	0.95713	NA	-1.58158	5.27e-08	Down	Ribonuclease H-like superfamily [Arabidopsis suecica]	-	-	-	-	-	-	-	--
MSTRG.21484	--	0.145391	0.884989	NA	0.452549	0.106027	NA	-0.31145	0.338303	NA	-1.7014	1.6e-06	Down	-0.237706	0.443926	NA	0.108809	0.87109	NA	-0.0168044	0.923206	NA	-1.27884	3.88e-05	Down	PREDICTED: uncharacterized protein LOC104240645 [Nicotiana sylvestris]	-	-	-	-	-	-	-	--
MSTRG.21498	PSK6	1.46588	7.84e-19	Up	0.640488	0.000950452	NA	1.00664	1.45e-07	Up	0.207987	0.0788122	NA	1.77814	2.22e-30	Up	1.69104	1.28e-26	Up	1.47443	2.03e-14	Up	1.45818	8.07e-19	Up	Phytosulfokine [Gossypium australe]	-	-	-	-	-	GO:0005102//receptor binding	GO:0044699//single-organism process	--
MSTRG.21511	--	2.62059	0.505992	NA	2.10434	0.746849	NA	2.80735	0.738142	NA	3.60881	0.0592747	NA	1.27302	0.638954	NA	-1.04064	0.845276	NA	1.27302	0.683767	NA	3.16547	0.00729546	Up	-	-	-	-	-	-	-	-	--
MSTRG.21547	--	0.295352	0.697282	NA	0.0386953	0.947899	NA	-0.227069	0.633072	NA	-1.82852	0.000155622	Down	0.00359327	0.977597	NA	-0.23383	0.687498	NA	-0.188027	0.745121	NA	-1.54943	0.00125183	Down	zeatin O-xylosyltransferase-like [Nicotiana tomentosiformis]	-	-	-	-	-	-	-	--
MSTRG.21568	--	1.08927	0.730136	NA	2.2136	0.202083	NA	3.72618	6.95e-05	Up	5.18772	6.59e-13	Up	1.34104	0.383147	NA	0.485427	0.907355	NA	2.15489	0.0536616	NA	3.71663	2.82e-08	Up	-	-	-	-	-	-	-	-	--
MSTRG.21573	--	0.376071	0.00600475	NA	0.200944	0.0961547	NA	1.1822	4.86e-36	Up	1.41226	5.01e-72	Up	0.411314	0.0303133	NA	0.355737	0.0841365	NA	0.323415	0.158423	NA	1.25496	2.47e-33	Up	PREDICTED: endo-1,4-beta-xylanase D-like [Nicotiana tabacum]	-	-	-	-	-	-	-	--
MSTRG.21575	OST3B	0.0339026	0.959533	NA	-0.00932746	0.957016	NA	-0.358043	0.0239564	NA	-1.49637	9.46e-12	Down	-0.175296	0.306831	NA	-0.111415	0.602914	NA	-0.197126	0.234688	NA	-1.11906	6.6e-10	Down	probable dolichyl-diphosphooligosaccharide--protein glycosyltransferase subunit 3B [Nicotiana tomentosiformis]	Metabolism;Genetic Information Processing;Metabolism;Metabolism	ko01100//Metabolic pathways;ko04141//Protein processing in endoplasmic reticulum;ko00510//N-Glycan biosynthesis;ko00513//Various types of N-glycan biosynthesis	ko01100//Metabolic pathways;ko04141//Protein processing in endoplasmic reticulum;ko00510//N-Glycan biosynthesis;ko00513//Various types of N-glycan biosynthesis	K12669;K12669;K12669;K12669	-	-	-	--
MSTRG.21588	--	4.77761	0.0131802	Up	3.47805	0.258794	NA	2.66838	0.509041	NA	2.28011	0.498154	NA	0	1	NA	0	1	NA	0	1	NA	0	1	NA	uncharacterized protein LOC104096431 [Nicotiana tomentosiformis]	-	-	-	-	-	-	-	--
MSTRG.21591	RE1	0.971265	3.67e-12	NA	0.592451	2.68e-05	NA	1.31408	3.01e-17	Up	1.36744	2.05e-23	Up	0.760662	1.4e-31	NA	0.352838	1.04e-06	NA	0.453572	2.01e-10	NA	0.931791	2.64e-57	NA	Retrotransposon gag protein [Solanum demissum]	-	-	-	-	-	-	-	--
MSTRG.21592	RE1	0.746206	4.93e-05	NA	0.40632	0.16262	NA	0.439454	0.443012	NA	1.32694	4.23e-16	Up	1.08246	1.55e-07	Up	0.603234	0.00402668	NA	0.753	0.000145207	NA	1.18493	2.02e-42	Up	Retrotransposon gag protein [Solanum demissum]	-	-	-	-	-	-	-	--
MSTRG.21606	NOV	-1.44921	0.0571566	NA	-0.128605	0.970922	NA	-0.0121134	0.970045	NA	-1.15791	0.183997	NA	0.0366289	0.999688	NA	1.33995	0.013499	Up	0.601357	0.565478	NA	-0.520474	0.665767	NA	protein NO VEIN [Nicotiana tomentosiformis]	-	-	-	-	-	GO:0004674//protein serine/threonine kinase activity;GO:0032550//purine ribonucleoside binding	GO:0006464//cellular protein modification process	--
MSTRG.21633	--	1.87114	0.00478746	Up	-0.496426	0.902519	NA	1.52911	0.0417611	Up	6.77203	8.5e-97	Up	1.35925	0.00884454	Up	-1.39855	0.131942	NA	-1.32193	0.227131	NA	5.03228	1.05e-85	Up	-	-	-	-	-	-	-	-	--
MSTRG.21655	--	-0.221773	0.606907	NA	0.414728	0.183228	NA	-0.82417	0.014349	NA	-3.2913	8.79e-12	Down	0.0487968	0.961793	NA	0.171053	0.74407	NA	-0.187658	0.559846	NA	-1.75856	1.67e-07	Down	hypothetical protein KY289_019866 [Solanum tuberosum]	-	-	-	-	-	-	-	--
MSTRG.21668	--	1.06882	0.0152069	Up	-0.0211498	0.988764	NA	0.510067	0.449774	NA	0.247454	0.492024	NA	0.412813	0.464728	NA	-0.0870461	0.927011	NA	0.407795	0.556665	NA	0.113253	0.743177	NA	-	-	-	-	-	-	-	-	--
MSTRG.21782	--	-0.582196	0.242401	NA	-0.40492	0.575209	NA	-0.81082	0.056912	NA	-2.57393	1.51e-05	Down	-0.551586	0.17264	NA	-0.757576	0.0395235	NA	-0.636521	0.206014	NA	-1.5337	7e-05	Down	-	-	-	-	-	-	-	-	--
MSTRG.21831	pol	1.06947	1.31e-18	Up	0.357199	0.0154643	NA	1.04396	1.09e-16	Up	1.25578	4.67e-33	Up	0.813404	1.4e-07	NA	0.00353169	0.971314	NA	-0.0213737	0.885798	NA	0.631355	8e-06	NA	Ty3/gypsy retrotransposon protein, partial [Trifolium pratense]	-	-	-	-	-	-	-	--
MSTRG.21845	--	0.454566	0.867558	NA	0.518131	0.834011	NA	0.530515	0.77563	NA	0.879319	0.249176	NA	0.77259	0.554725	NA	1.6677	0.0354491	Up	1.29768	0.166822	NA	1.09452	0.163454	NA	PREDICTED: extensin-like [Nicotiana attenuata]	-	-	-	-	-	-	-	--
MSTRG.21860	AtMg01250	1.08736	2.12e-11	Up	0.397886	0.0700581	NA	0.74742	0.000121419	NA	1.03967	2.74e-16	Up	0.865359	2.09e-09	NA	0.362934	0.0534122	NA	0.553508	0.00154824	NA	0.806653	4.01e-10	NA	Retrotransposon, unclassified-like protein [Theobroma cacao]	-	-	-	-	-	-	-	--
MSTRG.21861	AtMg01250	0.886496	1.04e-16	NA	0.326117	0.00494723	NA	0.805689	3.86e-13	NA	1.35526	8.29e-60	Up	0.897439	7.6e-18	NA	0.696643	3.95e-09	NA	0.803123	8.09e-13	NA	1.25362	4.78e-40	Up	Retrotransposon, unclassified-like protein [Theobroma cacao]	-	-	-	-	-	-	-	--
MSTRG.21934	--	-0.116291	0.820308	NA	0.0542871	0.943936	NA	-0.119823	0.809601	NA	-1.79225	0.000105607	Down	0.0393487	0.995462	NA	0.213437	0.756932	NA	-0.196259	0.714466	NA	-1.24113	0.00543214	Down	PREDICTED: uncharacterized protein LOC107786058 [Nicotiana tabacum]	-	-	-	-	-	-	-	--
MSTRG.21977	--	0.483322	0.697952	NA	-0.79198	0.503378	NA	-0.271302	0.773135	NA	-4.76671	0.000359214	Down	0.104566	0.921895	NA	-1.21202	0.00571245	Down	-1.0604	0.0202269	Down	-1.90771	0.000331818	Down	PREDICTED: uncharacterized protein LOC104230303 [Nicotiana sylvestris]	-	-	-	-	-	-	-	--
MSTRG.21983	--	0.697798	0.105636	NA	0.660587	0.0989056	NA	-0.394124	0.424293	NA	-1.11067	0.0403975	Down	1.81003	5.65e-08	Up	0.864213	0.0807171	NA	0.70092	0.259052	NA	-0.481062	0.570459	NA	CLE10 protein [Glycine max]	-	-	-	-	-	-	-	--
MSTRG.21992	AHK2	1.3388	0.850763	NA	1.08246	0.957016	NA	1.4361	0.736828	NA	1.55639	0.345373	NA	0.874822	1.16e-45	NA	0.66843	1.92e-16	NA	0.702419	8.43e-22	NA	1.00791	7.58e-63	Up	PREDICTED: histidine kinase 2 [Nicotiana attenuata]	Environmental Information Processing	ko04075//Plant hormone signal transduction	ko04075//Plant hormone signal transduction	K14489	-	-	-	--
MSTRG.21993	--	0	1	NA	0	1	NA	0	1	NA	0	1	NA	1.08194	0.018106	Up	0.632067	0.291521	NA	0.891402	0.0887046	NA	0.790303	0.0545159	NA	-	-	-	-	-	-	-	-	--
MSTRG.22029	--	0.198976	0.818186	NA	-0.25855	0.56617	NA	0.823435	1.19e-05	NA	1.29674	9.8e-23	Up	0.533344	3.59e-05	NA	-0.691296	1.97e-07	NA	-0.160752	0.240982	NA	0.601445	6.38e-08	NA	-	-	-	-	-	-	-	-	--
MSTRG.22031	ECT2	1.08204	4.22e-72	Up	-0.0937415	0.800917	NA	1.0583	1.56e-57	Up	2.10156	0	Up	0.930855	6.04e-88	NA	-0.308359	1.1e-08	NA	-0.0997563	0.12202	NA	1.68534	2.04e-269	Up	YTH domain-containing protein ECT2-like [Nicotiana tomentosiformis]	-	-	-	-	-	-	-	--
MSTRG.22032	ECT4	1.00113	2.06e-37	Up	-0.170925	0.506194	NA	0.863684	6.8e-24	NA	2.04394	2.52e-251	Up	0.678716	1.26e-22	NA	-0.33193	6.66e-05	NA	-0.0537425	0.489583	NA	1.59694	3.78e-164	Up	PREDICTED: YTH domain-containing family protein 1-like [Nicotiana tabacum]	-	-	-	-	-	-	-	--
MSTRG.22058	TPP6	0.575887	0.28967	NA	0.440902	0.416656	NA	0.776911	0.0571075	NA	1.14489	1.32e-05	Up	0.420312	0.384182	NA	0.226162	0.776206	NA	0.404429	0.510985	NA	0.599568	0.0453945	NA	histone-lysine n-methyltransferase eza1 [Nicotiana attenuata]	-	-	-	-	-	GO:0019203//carbohydrate phosphatase activity	GO:0005991//trehalose metabolic process;GO:0006796//phosphate-containing compound metabolic process	--
MSTRG.22064	--	-0.309392	0.810176	NA	0.119346	0.957016	NA	-0.0948879	0.905186	NA	1.36339	0.00393397	Up	-0.548521	0.415407	NA	-0.729529	0.254161	NA	-0.183408	0.828367	NA	0.683653	0.0590502	NA	-	-	-	-	-	-	-	-	--
MSTRG.22065	--	0.605491	4.08e-15	NA	0.0801805	0.352952	NA	0.628703	1.46e-17	NA	1.79997	5.24e-274	Up	0.544011	2.1e-11	NA	0.120766	0.487585	NA	0.278719	0.0265742	NA	1.26123	4.19e-85	Up	-	-	-	-	-	-	-	-	--
MSTRG.22067	AtMg01250	0.704993	4.54e-13	NA	0.0937269	0.53542	NA	0.503662	7.51e-06	NA	1.31718	9.71e-71	Up	0.722238	9.83e-16	NA	0.277675	0.0273295	NA	0.254241	0.120046	NA	1.07682	1.04e-41	Up	PREDICTED: serine/arginine-rich splicing factor 4-like [Nicotiana sylvestris]	-	-	-	-	-	-	-	--
MSTRG.22094	--	5.32193	0.93754	NA	6.69116	0.7509	NA	0	1	NA	8.73697	0.0237724	Up	-0.152003	0.99806	NA	-5.05889	0.927011	NA	-5.05889	0.939155	NA	3.16993	0.180219	NA	PREDICTED: uncharacterized protein LOC107814495 isoform X3 [Nicotiana tabacum]	-	-	-	-	-	-	-	--
MSTRG.22097	--	0.642804	0.0311575	NA	0.477643	0.15596	NA	0.666191	0.0250477	NA	2.28608	3.15e-48	Up	0.32836	0.317235	NA	0.0984179	0.910828	NA	-0.0129507	0.923206	NA	1.44044	2.09e-20	Up	-	-	-	-	-	-	-	-	--
MSTRG.22127	--	-0.219402	0.91646	NA	-0.753018	0.734927	NA	0.734569	0.471082	NA	0.590936	0.331112	NA	0.676885	0.637933	NA	0.68871	0.653645	NA	1.00946	0.442123	NA	1.62552	0.0211181	Up	-	-	-	-	-	-	-	-	--
MSTRG.22152	--	0.0207586	0.984268	NA	0.559651	0.193352	NA	0.146976	0.900077	NA	-0.895177	0.218861	NA	-1.16151	0.00753212	Down	-0.0232842	0.954011	NA	0.102848	0.939155	NA	-1.40324	0.0040451	Down	-	-	-	-	-	-	-	-	--
MSTRG.22181	--	0.634716	0.913353	NA	0.90182	0.870426	NA	-0.925999	0.815481	NA	5.94437	2.67e-17	Up	-0.373458	0.921895	NA	-1.37346	0.674008	NA	-1.18903	0.754166	NA	4.23589	1.82e-10	Up	-	-	-	-	-	-	-	-	--
MSTRG.22182	--	0.281771	0.93754	NA	0.250407	0.93262	NA	0.600593	0.69829	NA	1.37197	0.0340656	Up	-0.620411	0.663942	NA	0.114399	0.957969	NA	-0.0140752	0.980012	NA	-0.429113	0.775889	NA	-	-	-	-	-	-	-	-	--
MSTRG.22190	--	0.0725746	0.976402	NA	-0.185649	0.617637	NA	-0.212004	0.164945	NA	-1.40085	2.13e-12	Down	-0.173933	0.225931	NA	-0.2473	0.0596514	NA	-0.228054	0.0682764	NA	-1.18745	1.27e-14	Down	GPI-anchored adhesin-like protein precursor [Actinidia chinensis var. chinensis] [Actinidia chinensis]	-	-	-	-	-	-	-	--
MSTRG.22198	--	1.39414	0.296986	NA	1.18545	0.424084	NA	1.69157	0.100249	NA	2.77973	6.43e-06	Up	0	1	NA	0	1	NA	0	1	NA	0	1	NA	-	-	-	-	-	-	-	-	--
MSTRG.22204	--	0.924205	0.0284231	NA	0.523068	0.363116	NA	1.10275	0.00303696	Up	1.42283	3.45e-07	Up	0.308646	0.633621	NA	0.199434	0.81753	NA	0.296032	0.699954	NA	0.73852	0.0160584	NA	-	-	-	-	-	-	-	-	--
MSTRG.22205	SARD1	-0.802663	0.0072912	NA	-1.47419	2.25e-05	Down	0.286727	0.525111	NA	0.588092	0.000908258	NA	-1.31561	1.33e-08	Down	-1.9921	6.61e-16	Down	0.00474311	0.942674	NA	0.122889	0.430991	NA	PREDICTED: protein SAR DEFICIENT 1-like [Nicotiana tabacum]	-	-	-	-	-	-	GO:0006725//cellular aromatic compound metabolic process;GO:0007165//signal transduction;GO:0009617//response to bacterium;GO:0009814//defense response, incompatible interaction;GO:0031323//regulation of cellular metabolic process;GO:0031347//regulation of defense response;GO:0071229//cellular response to acid chemical;GO:0071310//cellular response to organic substance;GO:1901360//organic cyclic …	--
MSTRG.22235	--	0.028204	0.990023	NA	-0.135424	0.940492	NA	-0.636821	0.0545419	NA	-1.20569	0.00340971	Down	-0.287967	0.426331	NA	-0.323662	0.391822	NA	-0.319332	0.384891	NA	-1.31214	0.000412191	Down	PREDICTED: zinc finger SWIM domain-containing protein 7 [Nicotiana sylvestris]	-	-	-	-	GO:0043231//intracellular membrane-bounded organelle	GO:0000975//regulatory region DNA binding;GO:0046914//transition metal ion binding	GO:0009617//response to bacterium	--
MSTRG.22236	--	0.572081	0.534701	NA	-0.0340618	0.993613	NA	0.716625	0.308422	NA	1.17206	0.00182654	Up	0.390864	0.633708	NA	-0.195762	0.866594	NA	0.727345	0.251302	NA	0.714121	0.105399	NA	-	-	-	-	-	-	-	-	--
MSTRG.22297	--	1.00454	2.4e-06	Up	-0.509713	0.24308	NA	0.00453678	0.952435	NA	-1.06744	0.00467163	Down	0.810702	0.00382578	NA	-0.295056	0.501015	NA	-0.103311	0.840097	NA	-0.643306	0.143483	NA	PREDICTED: uncharacterized protein Mb2253c-like [Nicotiana tabacum]	-	-	-	-	-	-	-	--
MSTRG.22352	--	0	1	NA	0	1	NA	0	1	NA	0	1	NA	-3.16337	5.35e-05	Down	-0.711988	0.3121	NA	-1.31865	0.053323	NA	-5.77808	6.98e-05	Down	reverse transcriptase [Corchorus capsularis]	-	-	-	-	-	-	-	--
MSTRG.22399	RE1	-0.350497	0.874387	NA	-0.0689269	0.733691	NA	-0.323392	0.75586	NA	-1.34553	0.00185487	Down	-0.40928	7.88e-05	NA	-0.364025	0.349885	NA	-0.375867	0.29516	NA	-0.986825	0.000612091	NA	Retrovirus-related Pol polyprotein from transposon RE1 [Vitis vinifera]	-	-	-	-	-	-	-	--
MSTRG.224	--	0.872829	0.027423	NA	0.217231	0.802358	NA	0.643856	0.142004	NA	1.63227	3.99e-10	Up	0.736966	0.0726204	NA	0.606798	0.199646	NA	0.947183	0.0174636	NA	1.40082	3.84e-07	Up	Ankyrin repeat family protein [Prunus dulcis]	-	-	-	-	-	-	-	--
MSTRG.22431	LUH	0.158698	0.874387	NA	-0.0743538	0.961322	NA	0.291823	0.436147	NA	1.65439	6.85e-26	Up	0.259796	0.498386	NA	0.0583243	0.974093	NA	0.218135	0.70659	NA	1.17351	6.51e-11	Up	PREDICTED: transcriptional corepressor LEUNIG_HOMOLOG-like isoform X3 [Nicotiana tabacum]	-	-	-	-	-	GO:0016740//transferase activity	-	--
MSTRG.22432	LUH	0.380031	0.206871	NA	-0.170234	0.841635	NA	0.229433	0.52266	NA	1.87537	2.24e-51	Up	0.563169	0.00446154	NA	0.0626223	0.927011	NA	0.114451	0.890668	NA	1.31391	1.36e-20	Up	PREDICTED: transcriptional corepressor LEUNIG_HOMOLOG-like isoform X2 [Nicotiana tabacum]	-	-	-	-	-	GO:0016740//transferase activity	-	--
MSTRG.22457	--	2.43987	3.23e-12	Up	0.671377	0.399052	NA	0.581396	0.49421	NA	0.226965	0.564152	NA	4.06369	7.55e-05	Up	3.03953	0.0248723	Up	1.80735	0.460542	NA	2.8413	0.0395881	Up	Gag [Vitis vinifera]	-	-	-	-	-	-	-	--
MSTRG.22458	--	0.0285027	0.990645	NA	0.152511	0.864987	NA	0.300089	0.654056	NA	-0.193613	0.995666	NA	-0.089766	0.921895	NA	0.722162	0.235051	NA	1.31185	0.00406874	Up	0.799203	0.0721055	NA	-	-	-	-	-	-	-	-	--
MSTRG.22513	--	1.90725	1.32e-05	Up	0.626108	0.491169	NA	1.56486	0.00345504	Up	3.18975	5.78e-24	Up	2.01505	0.000349354	Up	1.67618	0.00799253	Up	2.09043	0.000306829	Up	3.97776	3.18e-25	Up	PREDICTED: probable leucine-rich repeat receptor-like protein kinase At1g35710 isoform X1 [Nicotiana tabacum]	Genetic Information Processing;Genetic Information Processing	ko04141//Protein processing in endoplasmic reticulum;ko04120//Ubiquitin mediated proteolysis	ko04141//Protein processing in endoplasmic reticulum;ko04120//Ubiquitin mediated proteolysis	K06689;K06689	-	-	-	--
MSTRG.22518	--	1.01547	0.0672531	NA	0.733851	0.275861	NA	0.96058	0.0796728	NA	0.942483	0.0167827	NA	0.439159	0.564075	NA	0.504473	0.478324	NA	1.10823	0.0160356	Up	0.696822	0.111784	NA	hypothetical protein A4A49_65186 [Nicotiana attenuata]	-	-	-	-	-	-	-	--
MSTRG.22529	--	-0.220299	0.676619	NA	-0.836726	0.0847828	NA	0.53486	0.164171	NA	1.04487	3.42e-06	Up	0.446032	0.062396	NA	0.00762123	0.986781	NA	-0.0833614	0.806627	NA	0.778244	1.3e-05	NA	-	-	-	-	-	-	-	-	--
MSTRG.22540	--	0.55174	2.59e-15	NA	-1.02605	3.77e-35	Down	-1.30412	3.99e-56	Down	-2.4829	5.52e-112	Down	0.693088	4.75e-33	NA	-1.20247	1.81e-60	Down	-1.01673	1.24e-34	Down	-1.42536	3.76e-67	Down	hypothetical protein A4A49_41078 [Nicotiana attenuata]	-	-	-	-	-	-	-	--
MSTRG.22542	--	0.409148	9.02e-07	NA	-0.86461	7.48e-25	NA	-0.836639	1.7e-27	NA	-0.567319	3.07e-06	NA	0.805616	8.36e-63	NA	-1.25879	4.61e-88	Down	-0.98485	6.7e-57	NA	-0.548467	1.99e-13	NA	hypothetical protein A4A49_41078 [Nicotiana attenuata]	-	-	-	-	-	-	-	--
MSTRG.22553	LACS2	0.705685	0.000172242	NA	0.0120059	0.947899	NA	0.817082	4.9e-06	NA	1.41679	7.94e-28	Up	0.486523	0.00456343	NA	0.120663	0.782983	NA	0.557068	0.00117205	NA	0.894147	7.22e-13	NA	long chain acyl-CoA synthetase 2 isoform X2 [Solanum pennellii]	Metabolism;Cellular Processes;Metabolism;Metabolism;Metabolism	ko01100//Metabolic pathways;ko04146//Peroxisome;ko01212//Fatty acid metabolism;ko00061//Fatty acid biosynthesis;ko00071//Fatty acid degradation	ko01100//Metabolic pathways;ko04146//Peroxisome;ko01212//Fatty acid metabolism;ko00061//Fatty acid biosynthesis;ko00071//Fatty acid degradation	K01897;K01897;K01897;K01897;K01897	-	GO:0003824//catalytic activity	GO:0044699//single-organism process;GO:0071704//organic substance metabolic process	--
MSTRG.22569	--	-0.111083	0.808577	NA	-0.125235	0.943699	NA	-0.393255	0.232293	NA	-1.30282	0.00121474	Down	-0.21629	0.630922	NA	0.174995	0.794218	NA	0.0248912	0.983337	NA	-0.992936	0.00962031	NA	hypothetical protein A4A49_35091 [Nicotiana attenuata]	-	-	-	-	-	-	-	--
MSTRG.22573	--	-1.66742	0.11212	NA	1.69426	1.8e-05	Up	-2.87224	0.0125914	Down	-4.36257	0.00239463	Down	-0.275085	0.774633	NA	1.4085	0.000297571	Up	-1.07222	0.121993	NA	-10.8481	2.45e-06	Down	-	-	-	-	-	-	-	-	--
MSTRG.22602	RE2	0.650021	1.05e-14	NA	0.241776	0.00574944	NA	0.627073	1.16e-13	NA	1.34258	1.11e-95	Up	0.589937	3.6e-13	NA	0.143872	0.320321	NA	0.269061	0.0241984	NA	0.910781	5.86e-39	NA	Zinc finger CCHC-type [Arabidopsis thaliana x Arabidopsis arenosa]	-	-	-	-	-	-	-	--
MSTRG.22634	--	0	1	NA	0	1	NA	6.1964	0.217053	NA	11.6439	1.55e-14	Up	-1.41504	0.707318	NA	-0.678072	0.878162	NA	-0.192645	0.923206	NA	5.62205	2.18e-10	Up	hypothetical protein A4A49_22875 [Nicotiana attenuata]	-	-	-	-	-	-	-	--
MSTRG.22684	--	-0.0532086	0.867499	NA	-0.273968	0.69245	NA	-0.374128	0.179344	NA	-1.01004	0.003913	Down	-0.148741	0.669482	NA	0.145045	0.827417	NA	0.259173	0.622923	NA	-0.751842	0.0174173	NA	-	-	-	-	-	-	-	-	--
MSTRG.22707	RE1	1.30838	1.05e-06	Up	0.171422	0.796527	NA	0.847248	0.00689998	NA	1.24437	4.56e-08	Up	1.54844	4.97e-07	Up	0.191141	0.869489	NA	0.969626	0.0240028	NA	1.03562	0.00236905	Up	Retrotransposon gag domain [Arabidopsis thaliana x Arabidopsis arenosa]	-	-	-	-	-	-	-	--
MSTRG.22784	--	-0.451463	0.00320364	NA	0.433394	0.00081062	NA	-0.698389	8.24e-06	NA	-2.75269	3.65e-28	Down	-0.252986	0.153889	NA	0.890597	1.43e-12	NA	0.504324	0.0042493	NA	-1.32322	9.13e-11	Down	-	-	-	-	-	-	-	-	--
MSTRG.2279	--	0.0384741	0.992663	NA	-0.558402	0.743711	NA	-0.415037	0.720644	NA	0.139275	0.699364	NA	-0.0936591	0.921895	NA	-1.54432	0.0471716	Down	-0.301464	0.816684	NA	-1	0.233137	NA	-	-	-	-	-	-	-	-	--
MSTRG.22815	TEFS1	-0.511171	0.0142612	NA	-0.32633	0.407822	NA	-0.216082	0.453643	NA	-1.63436	4.39e-08	Down	-0.391153	0.0603687	NA	0.264965	0.341929	NA	-0.0318147	0.890546	NA	-0.465526	0.082849	NA	Elongation factor 1-alpha, partial [Mucuna pruriens]	Genetic Information Processing	ko03013//Nucleocytoplasmic transport	ko03013//Nucleocytoplasmic transport	K03231	-	-	-	--
MSTRG.22818	--	2.22239	0.372859	NA	-1.36257	0.906438	NA	2.22239	0.307596	NA	5.79152	4.18e-10	Up	1.53051	0.396743	NA	-6.90689	0.327465	NA	-1.36257	0.754953	NA	3.95936	8.95e-07	Up	Uvrabc system protein a [Thalictrum thalictroides]	-	-	-	-	-	-	-	--
MSTRG.22873	--	0.171078	0.904452	NA	-0.595379	0.60648	NA	0.0103419	0.900922	NA	1.35476	0.000290375	Up	0.0671142	0.973623	NA	0.115477	0.990316	NA	-0.868755	0.551982	NA	0.0170735	0.985995	NA	uncharacterized protein LOC104119147 isoform X3 [Nicotiana tomentosiformis]	-	-	-	-	-	-	-	--
MSTRG.22894	--	2.39993	0.00100817	Up	1.66297	0.0578107	NA	0.415037	0.859578	NA	2.32593	8.54e-05	Up	2.15339	0.000510846	Up	1.54115	0.0491524	Up	1.79141	0.0251604	Up	2.14505	0.000321411	Up	BTB/POZ and MATH domain-containing protein 5 [Capsicum annuum]	-	-	-	-	-	-	-	--
MSTRG.23024	--	0.17585	0.986742	NA	-0.140178	0.985358	NA	1.12776	0.704298	NA	3.51891	0.000129276	Up	1.38904	0.72812	NA	2.32193	0.411151	NA	1.77761	0.643959	NA	3.64111	0.01335	Up	-	-	-	-	-	-	-	-	--
MSTRG.23045	--	0	1	NA	0	1	NA	0	1	NA	0	1	NA	0.840644	0.32938	NA	0.297201	0.878754	NA	0.877038	0.360382	NA	1.7084	0.00239233	Up	PREDICTED: B2 protein-like isoform X2 [Capsicum annuum]	-	-	-	-	-	-	-	--
MSTRG.23050	--	0	1	NA	0	1	NA	0	1	NA	2.73697	0.814554	NA	0.269698	0.638954	NA	-0.108149	0.845672	NA	-0.537657	0.221473	NA	-1.31194	0.000640191	Down	PREDICTED: uncharacterized protein LOC109234663 [Nicotiana attenuata]	-	-	-	-	-	-	-	--
MSTRG.2308	--	-0.233364	0.822956	NA	-0.0968615	0.974532	NA	0.640104	0.318951	NA	0.903138	0.00967743	NA	-0.215013	0.845757	NA	0.621488	0.387156	NA	0.646517	0.411559	NA	1.20404	0.00310404	Up	-	-	-	-	-	-	-	-	--
MSTRG.23081	--	0.461027	0.296579	NA	0.37658	0.325577	NA	0.918718	0.000732074	NA	1.49614	7.43e-15	Up	0.133547	0.84061	NA	0.310648	0.393286	NA	0.570402	0.0515705	NA	1.07889	1.26e-08	Up	PREDICTED: B3 domain-containing protein Os01g0234100-like [Nicotiana attenuata]	-	-	-	-	-	-	GO:0010467//gene expression;GO:0034645//cellular macromolecule biosynthetic process	--
MSTRG.23105	--	0.938366	0.0349943	NA	0.713172	0.139807	NA	0.137991	0.914291	NA	-1.06024	0.164178	NA	1.17593	0.0202393	Up	1.18028	0.0217901	Up	0.730056	0.352789	NA	-0.406854	0.738927	NA	-	-	-	-	-	-	-	-	--
MSTRG.23111	--	0.0645233	0.992663	NA	0.293446	0.532143	NA	-0.110814	0.873912	NA	-0.602698	0.327375	NA	-1.06269	0.00949461	Down	0.149843	0.855403	NA	0.290229	0.766114	NA	-1.34483	0.00681118	Down	-	-	-	-	-	-	-	-	--
MSTRG.23114	--	0.70635	3.53e-05	NA	0.237995	0.282015	NA	0.125636	0.800021	NA	-1.81876	1.15e-11	Down	0.181312	0.551343	NA	0.107895	0.820785	NA	0.17221	0.683096	NA	-1.3916	7.18e-10	Down	receptor-like protein 4 isoform X2 [Nicotiana tomentosiformis]	-	-	-	-	-	-	-	--
MSTRG.23116	--	0.568709	0.0523828	NA	0.131085	0.825985	NA	-0.385757	0.289868	NA	-2.33295	2.46e-08	Down	0.0487993	0.951592	NA	-0.0166403	0.958802	NA	-0.138828	0.723199	NA	-2.07122	6.28e-09	Down	-	-	-	-	-	-	-	-	--
MSTRG.23151	--	0.486673	0.370042	NA	0.336974	0.548979	NA	1.09088	0.000443259	Up	1.61756	9.47e-12	Up	0.310257	0.568136	NA	0.628639	0.112927	NA	0.83676	0.0127521	NA	1.36293	2.24e-08	Up	-	-	-	-	-	-	-	-	--
MSTRG.23170	--	0.47049	0.331872	NA	-0.109585	0.973118	NA	0.504893	0.193973	NA	1.23398	1.29e-07	Up	0.123258	0.922098	NA	-0.10843	0.86136	NA	0.441289	0.28701	NA	0.963979	5.89e-05	NA	-	-	-	-	-	-	-	-	--
MSTRG.2318	--	0.977918	0.134285	NA	0.546719	0.542205	NA	1.0414	0.0760592	NA	0.534162	0.228816	NA	0.596542	0.41183	NA	0.824913	0.147786	NA	0.697754	0.318793	NA	1.35763	0.000466658	Up	-	-	-	-	-	-	-	-	--
MSTRG.2319	--	0.735192	0.0464052	NA	0.252956	0.685128	NA	-0.0726952	0.890923	NA	-1.88753	0.000419876	Down	0.666152	0.0808176	NA	0.0574381	0.958802	NA	0.572788	0.250297	NA	-0.755266	0.149067	NA	PREDICTED: pectin acetylesterase 8-like [Nicotiana tabacum]	-	-	-	-	-	-	-	--
MSTRG.23201	--	0.10646	0.974261	NA	-0.65238	0.537901	NA	-1.71378	0.0103508	Down	-2.2076	0.00345831	Down	4.90689	0.921895	NA	4.90689	0.927011	NA	0	1	NA	5.32193	0.820841	NA	-	-	-	-	-	-	-	-	--
MSTRG.23203	--	0.214125	0.93754	NA	-0.980891	0.670482	NA	-1.58496	0.305221	NA	-3.14136	0.0664178	NA	-0.69883	0.335006	NA	-1.41504	0.041585	Down	-1.26046	0.0762969	NA	-3.34792	0.000427946	Down	-	-	-	-	-	-	-	-	--
MSTRG.23204	--	-0.432948	0.000648464	NA	-1.25394	8.02e-16	Down	-1.60562	9.07e-27	Down	-4.83209	8.77e-54	Down	-0.568709	2.92e-07	NA	-1.02285	1.27e-18	Down	-0.656074	4.86e-08	NA	-3.15492	2.44e-56	Down	PREDICTED: fruit-specific protein-like [Nicotiana sylvestris]	-	-	-	-	-	-	-	--
MSTRG.23207	2A11	-0.0970492	0.838971	NA	0.353853	0.303844	NA	-0.502737	0.171233	NA	-1.58141	0.000130892	Down	0.7226	0.00442987	NA	0.266706	0.568803	NA	0.0383116	0.999994	NA	-0.73256	0.080096	NA	PREDICTED: fruit-specific protein-like [Nicotiana sylvestris]	-	-	-	-	-	-	-	--
MSTRG.23208	--	-0.253047	0.310294	NA	-0.106712	0.946149	NA	-1.04283	1.98e-05	Down	-2.97646	4.19e-19	Down	-0.0906424	0.647054	NA	-0.925311	1.78e-09	NA	-0.742719	1.14e-05	NA	-3.03752	1.26e-31	Down	1-phosphatidylinositol 4,5-bisphosphate phosphodiesterase beta-1 [Cocos nucifera]	-	-	-	-	-	-	-	--
MSTRG.23215	N	0.201062	0.411877	NA	0.520088	4.42e-07	NA	1.69605	6.58e-89	Up	2.48229	2.51e-284	Up	0.207208	0.1768	NA	0.0106055	0.966651	NA	1.33225	1.24e-59	Up	2.31153	1.92e-276	Up	PREDICTED: TMV resistance protein N-like [Nicotiana tabacum]	-	-	-	-	GO:0044424//intracellular part	GO:0032550//purine ribonucleoside binding	GO:0033554//cellular response to stress;GO:0050794//regulation of cellular process	--
MSTRG.23224	N	0.134542	0.93754	NA	-0.579549	0.584147	NA	1.896	1.02e-09	Up	2.3154	1.54e-19	Up	-0.341037	0.645677	NA	-0.287098	0.703544	NA	1.14439	0.00305152	Up	1.64169	1.81e-07	Up	TMV resistance protein N-like isoform X2 [Nicotiana tomentosiformis]	-	-	-	-	GO:0044424//intracellular part	GO:0032550//purine ribonucleoside binding	GO:0033554//cellular response to stress;GO:0050794//regulation of cellular process	--
MSTRG.23269	--	-0.102483	0.962993	NA	-0.881356	0.80854	NA	-0.532348	0.805035	NA	-9.18818	0.0294511	Down	0.788496	0.87018	NA	1.7885	0.522886	NA	1.12553	0.776161	NA	0.347923	0.897628	NA	-	-	-	-	-	-	-	-	--
MSTRG.23284	--	-0.0676015	0.93754	NA	-0.742557	0.474887	NA	-1.87447	0.265826	NA	-6.20667	1.4e-05	Down	-0.607964	0.230175	NA	-1.63396	0.00126434	Down	-1.32574	0.0220995	Down	-4.06482	1.49e-06	Down	hypothetical protein KY284_013680 [Solanum tuberosum]	-	-	-	-	-	-	-	--
MSTRG.23287	MCM3	-0.246343	0.213533	NA	-0.349184	0.279136	NA	-0.957485	7.65e-06	NA	-2.12932	1.31e-16	Down	-0.117977	0.654529	NA	-0.0896668	0.782857	NA	-0.0788443	0.771595	NA	-1.96647	3.92e-14	Down	dna replication licensing factor mcm3 -like 3, partial [Nicotiana attenuata]	Genetic Information Processing	ko03030//DNA replication	ko03030//DNA replication	K02541	GO:0043231//intracellular membrane-bounded organelle;GO:0043234//protein complex	GO:0003676//nucleic acid binding;GO:0004386//helicase activity;GO:0032550//purine ribonucleoside binding;GO:0042623//ATPase activity, coupled	GO:0006305//DNA alkylation;GO:0010629//negative regulation of gene expression;GO:0032508//DNA duplex unwinding;GO:0034968//histone lysine methylation;GO:0048580//regulation of post-embryonic development;GO:0051052//regulation of DNA metabolic process;GO:1902410//mitotic cytokinetic process	--
MSTRG.23300	--	1.19308	0.610928	NA	-0.853611	0.887166	NA	-1	0.718534	NA	-9.42347	0.153112	NA	-0.195551	0.922412	NA	-1.56478	0.461399	NA	-0.75743	0.750475	NA	-9.88671	0.0394975	Down	-	-	-	-	-	-	-	-	--
MSTRG.23315	--	1.39232	0.807148	NA	1.32193	0.947899	NA	1.52356	0.70635	NA	6.26913	7.68e-09	Up	-0.773724	0.843722	NA	-0.301656	0.927169	NA	1.49125	0.421386	NA	4.27067	4.78e-10	Up	-	-	-	-	-	-	-	-	--
MSTRG.23373	--	0.674107	0.000602886	NA	0.19558	0.490739	NA	0.463513	0.0609814	NA	1.0408	1.16e-13	Up	0.370573	0.0880379	NA	0.201869	0.552508	NA	0.058388	0.981079	NA	0.700579	2.45e-06	NA	PREDICTED: uncharacterized protein LOC109216403 isoform X1 [Nicotiana attenuata]	-	-	-	-	-	-	-	--
MSTRG.23394	--	0.16767	0.93754	NA	0.266928	0.776185	NA	0.386289	0.596412	NA	-1.48699	0.0239532	Down	-0.411631	0.476408	NA	0.31166	0.658728	NA	0.249081	0.803935	NA	-0.595967	0.290783	NA	-	-	-	-	-	-	-	-	--
MSTRG.23395	--	0.325142	0.928673	NA	0.133109	0.957016	NA	0.320855	0.888176	NA	-1.71391	0.206606	NA	-0.146841	0.935713	NA	0.800691	0.660619	NA	2.08746	0.0158353	Up	-0.764372	0.693098	NA	-	-	-	-	-	-	-	-	--
MSTRG.23404	--	1.32069	0.0358546	Up	0.611547	0.568607	NA	0.397909	0.757701	NA	1.44415	0.00176969	Up	1.63333	0.00486952	Up	0.512112	0.740843	NA	0.966833	0.322386	NA	1.94996	0.000142251	Up	-	-	-	-	-	-	-	-	--
MSTRG.23465	--	0.383146	0.869024	NA	0.199486	0.947899	NA	0.678757	0.639334	NA	-4.33848	0.0190372	Down	-1.06203	0.272774	NA	-0.435419	0.742263	NA	-0.188109	0.899578	NA	-3.60534	0.00386689	Down	-	-	-	-	-	-	-	-	--
MSTRG.2347	--	0.63086	0.0112322	NA	0.606198	0.00407055	NA	0.19817	0.655073	NA	-1.21556	0.00258425	Down	0.123031	0.837201	NA	-0.620995	0.0192424	NA	-0.0308291	0.918869	NA	-2.00859	6.96e-11	Down	-	-	-	-	-	-	-	-	--
MSTRG.23473	--	1.38007	0.144649	NA	1.04402	0.368269	NA	-0.723482	0.671158	NA	-4.01224	0.0377128	Down	0.75282	0.70434	NA	0.879532	0.64319	NA	1.08135	0.528143	NA	-0.168929	0.954776	NA	-	-	-	-	-	-	-	-	--
MSTRG.23486	--	0.1332	0.881622	NA	0.0368859	0.920293	NA	0.000899997	0.937351	NA	-1.2495	6.09e-06	Down	-0.0351132	0.891532	NA	0.377488	0.0753805	NA	0.110644	0.89749	NA	-0.411873	0.152492	NA	-	-	-	-	-	-	-	-	--
MSTRG.23516	--	0.296354	0.613707	NA	0.0529489	0.941918	NA	-0.150506	0.707314	NA	-1.58766	0.000107025	Down	-0.00609161	0.950193	NA	-0.380336	0.273004	NA	0.107349	0.928642	NA	-1.06211	0.00145265	Down	Metal tolerance protein 2 [Vitis vinifera]	-	-	-	-	-	-	-	--
MSTRG.23521	--	2.16146	0.527244	NA	-0.925999	0.957016	NA	2.12711	0.486718	NA	3.12711	0.0723553	NA	1.83007	0.462583	NA	0.454566	0.928985	NA	0.289507	0.970484	NA	3.28951	0.0124718	Up	-	-	-	-	-	-	-	-	--
MSTRG.23533	--	0.645335	0.38427	NA	0.22872	0.861439	NA	1.38135	0.0026486	Up	2.12399	2.15e-12	Up	0.521953	0.822138	NA	1.63346	0.122383	NA	1.48938	0.21259	NA	2.04551	0.00970875	Up	-	-	-	-	-	-	-	-	--
MSTRG.23600	--	0.440573	0.976514	NA	0.402098	0.952825	NA	0.192645	0.967341	NA	4.70242	1.39e-06	Up	1.18004	0.473323	NA	-1.39689	0.658751	NA	-0.522421	0.896513	NA	3.1536	9.03e-06	Up	PREDICTED: dual specificity protein phosphatase 8-like [Nicotiana tabacum]	-	-	-	-	-	-	-	--
MSTRG.23662	--	-0.444481	0.669054	NA	1.73587	1.01e-05	Up	-0.444481	0.64296	NA	-2.36257	0.013031	Down	-0.505039	0.7179	NA	0.330425	0.837638	NA	-0.669575	0.649913	NA	-3.56682	0.0185894	Down	-	-	-	-	-	-	-	-	--
MSTRG.23667	At3g13560	-0.354283	0.378568	NA	-0.609266	0.193314	NA	-0.714427	0.0388239	NA	-1.43063	0.00089124	Down	-0.2662	0.528271	NA	-1.02794	0.00226746	Down	-0.252009	0.580342	NA	-0.984276	0.0172282	NA	PLASMODESMATA CALLOSE-BINDING PROTEIN 5 [Nicotiana tomentosiformis]	-	-	-	-	GO:0016020//membrane	GO:0003824//catalytic activity	-	--
MSTRG.23757	--	0.780943	0.00627658	NA	0.36257	0.354768	NA	0.7022	0.0179466	NA	1.70571	2.57e-21	Up	0.384341	0.343777	NA	0.288125	0.563508	NA	0.775919	0.01054	NA	1.04485	4.43e-06	Up	TNP2, partial [Antirrhinum majus]	-	-	-	-	-	-	-	--
MSTRG.23786	ATL20	-0.509014	0.601955	NA	-0.0664954	0.989759	NA	-0.805731	0.328776	NA	-2.4021	0.00800093	Down	0.992544	0.245401	NA	1.22345	0.149272	NA	0.513829	0.780194	NA	-0.634129	0.633384	NA	PREDICTED: RING-H2 finger protein ATL20-like [Nicotiana attenuata]	-	-	-	-	-	-	-	--
MSTRG.23791	--	-0.218014	0.660208	NA	0.026967	0.952825	NA	0.658086	0.0485156	NA	0.878917	4.89e-05	NA	0.39876	0.408929	NA	0.897495	0.00343016	NA	0.701849	0.0693389	NA	1.14072	1.06e-05	Up	-	-	-	-	-	-	-	-	--
MSTRG.23802	--	0.375202	0.524718	NA	-0.0769115	0.973118	NA	-0.34202	0.473752	NA	-1.20976	0.0140215	Down	0.324986	0.514194	NA	0.26141	0.66975	NA	0.294683	0.659507	NA	-0.930737	0.0398973	NA	PREDICTED: uncharacterized protein LOC107786058 [Nicotiana tabacum]	-	-	-	-	-	-	-	--
MSTRG.23886	--	-0.746813	0.241739	NA	-0.0911479	0.979147	NA	-1.46903	0.0136874	Down	-5.12928	3.61e-05	Down	0	1	NA	3.73697	0.927011	NA	0	1	NA	0	1	NA	PREDICTED: probable inactive leucine-rich repeat receptor-like protein kinase At3g03770 [Nicotiana attenuata]	-	-	-	-	-	-	-	--
MSTRG.23912	--	0.406424	0.482337	NA	0.205942	0.726911	NA	0.317341	0.53214	NA	-1.51785	0.00113247	Down	-0.366428	0.355457	NA	0.348645	0.431978	NA	0.470421	0.249523	NA	-0.8406	0.0391296	NA	PREDICTED: protein HOMOLOG OF MAMMALIAN LYST-INTERACTING PROTEIN 5-like isoform X1 [Nicotiana tabacum]	-	-	-	-	-	-	-	--
MSTRG.23955	--	-0.14743	0.93754	NA	1.03663	0.31999	NA	1.15981	0.211249	NA	1.5516	0.00707114	Up	4.54432	0.921895	NA	0	1	NA	5.82443	0.832217	NA	0	1	NA	PREDICTED: L10-interacting MYB domain-containing protein-like [Nicotiana tabacum]	-	-	-	-	-	-	-	--
MSTRG.23957	--	0.351985	0.940167	NA	1.41741	0.591321	NA	2.53015	0.0444552	Up	0.291231	0.845535	NA	-0.649093	0.826682	NA	-0.899071	0.753884	NA	-0.665581	0.83381	NA	-1.06413	0.654422	NA	-	-	-	-	-	-	-	-	--
MSTRG.2396	PLP2	0	1	NA	0	1	NA	6.98489	0.767749	NA	11.0224	2e-05	Up	0	1	NA	6.43741	0.88406	NA	8.29155	0.419938	NA	12.2546	1.55e-08	Up	PREDICTED: patatin-like protein 2 [Nicotiana tabacum]	-	-	-	-	GO:0044424//intracellular part	GO:0016788//hydrolase activity, acting on ester bonds	GO:0001666//response to hypoxia;GO:0002252//immune effector process;GO:0006605//protein targeting;GO:0006633//fatty acid biosynthetic process;GO:0006952//defense response;GO:0009617//response to bacterium;GO:0009620//response to fungus;GO:0009642//response to light intensity;GO:0009696//salicylic acid metabolic process;GO:0009755//hormone-mediated signaling pathway;GO:0009863//salicylic acid medi…	--
MSTRG.23985	--	0.31853	0.724242	NA	-0.439765	0.672819	NA	0.410788	0.481889	NA	2.51047	2.69e-30	Up	1.12969	0.0646658	NA	-0.0435016	0.960824	NA	0.734106	0.426783	NA	2.29889	2.78e-09	Up	hypothetical protein A4A49_32239 [Nicotiana attenuata]	-	-	-	-	-	-	-	--
MSTRG.23991	--	0.340496	0.295903	NA	0.0334935	0.947899	NA	0.599606	0.0980981	NA	0.554174	0.00977261	NA	0.590999	0.0852648	NA	0.0996869	0.450307	NA	0.299986	0.216572	NA	1.01411	0.000959464	Up	PREDICTED: subtilisin-like protease SBT5.4 isoform X1 [Nicotiana tabacum]	-	-	-	-	-	-	-	--
MSTRG.23992	--	-0.234465	0.929413	NA	-0.00904514	0.989248	NA	0.209453	0.937351	NA	1.47249	0.0331002	Up	0.464841	0.824229	NA	-0.810339	0.712158	NA	-0.543824	0.822802	NA	1.32906	0.106619	NA	poly(A) RNA polymerase cid12 [Brassica napus]	-	-	-	-	-	-	-	--
MSTRG.24035	--	-0.0925311	0.372203	NA	-0.189331	0.455674	NA	-0.361022	0.000631864	NA	-1.36003	9.5e-21	Down	-0.480455	9.71e-06	NA	0.0808541	0.82391	NA	-0.0883092	0.587833	NA	-1.06452	6.25e-14	Down	-	-	-	-	-	-	-	-	--
MSTRG.24068	--	0.411929	0.0890967	NA	0.31925	0.100258	NA	0.118267	0.831548	NA	-1.07249	5.77e-05	Down	0.252871	0.284369	NA	0.24048	0.351032	NA	0.0698292	0.953774	NA	-0.375085	0.16339	NA	PREDICTED: bromodomain-containing protein DDB_G0270170-like [Nicotiana attenuata]	-	-	-	-	-	-	-	--
MSTRG.24081	--	0.565694	0.417911	NA	0.645865	0.225664	NA	1.04069	0.0117334	Up	1.38787	2.57e-06	Up	0.653792	0.197763	NA	1.22509	0.000499495	Up	0.810588	0.0923857	NA	1.00189	0.00399896	Up	Membrane magnesium transporter [Capsicum annuum]	-	-	-	-	-	-	-	--
MSTRG.24147	--	0.182318	0.876707	NA	0.46159	0.176493	NA	0.245245	0.676466	NA	-1.152	0.0104523	Down	-0.378417	0.368336	NA	0.537028	0.117431	NA	0.326823	0.55736	NA	-0.494508	0.283825	NA	-	-	-	-	-	-	-	-	--
MSTRG.24162	--	0.70044	0.0190727	NA	0.239827	0.590465	NA	0.921145	0.000304759	NA	1.14412	3.49e-09	Up	0.550389	0.0678311	NA	0.631505	0.0414661	NA	0.605834	0.0526558	NA	0.889442	3.3e-05	NA	DNA-directed RNA polymerases I, II, and III subunit rpabc3 [Capsicum annuum]	-	-	-	-	-	-	-	--
MSTRG.24173	--	-0.234465	0.853409	NA	-0.300866	0.893733	NA	0.175572	0.900077	NA	1.71344	2.74e-07	Up	-0.117494	0.921895	NA	0.0936131	0.962286	NA	0.676056	0.511951	NA	2.4587	1.56e-09	Up	AT-hook motif nuclear-localized protein 1 [Capsicum annuum]	-	-	-	-	-	-	-	--
MSTRG.24191	--	0.126461	0.93754	NA	-0.0676462	0.978298	NA	-0.0862998	0.849521	NA	-1.29199	0.00164119	Down	-0.712694	0.0128272	NA	0.159328	0.786413	NA	0.252195	0.632891	NA	-0.937448	0.00603392	NA	PREDICTED: probable plastid-lipid-associated protein 8, chloroplastic [Nicotiana attenuata]	-	-	-	-	GO:0044435//plastid part	-	GO:0043436//oxoacid metabolic process;GO:0044238//primary metabolic process;GO:0044272//sulfur compound biosynthetic process;GO:0044711//single-organism biosynthetic process;GO:0065007//biological regulation;GO:1901576//organic substance biosynthetic process	--
MSTRG.24196	--	-0.327909	0.764229	NA	-0.0345159	0.999371	NA	-0.389123	0.685051	NA	-1.85415	0.0372594	Down	-0.57289	0.658611	NA	0.805622	0.355188	NA	0.506062	0.722144	NA	-0.628031	0.654759	NA	PREDICTED: probable aquaporin NIP5-1 isoform X1 [Nicotiana tabacum]	-	-	-	-	-	-	-	--
MSTRG.24233	--	-0.0893092	0.73422	NA	-0.355278	0.637156	NA	-0.0830412	0.749058	NA	-1.13829	0.0172505	Down	-0.487874	0.686523	NA	-0.182203	0.927011	NA	0.0665584	0.93897	NA	-1.41387	0.00426039	Down	-	-	-	-	-	-	-	-	--
MSTRG.24285	--	0.584963	0.93754	NA	-2	0.834874	NA	1.48543	0.621132	NA	6.21723	1.25e-15	Up	2.85244	0.252974	NA	0.63743	0.927011	NA	0.415037	0.967688	NA	7.20837	9.98e-11	Up	unnamed protein product [Cuscuta campestris]	-	-	-	-	-	-	-	--
MSTRG.24296	RKF1	-0.10813	0.877965	NA	0.219232	0.795473	NA	0.65179	0.129303	NA	1.69533	2.2e-12	Up	0.0801703	0.945737	NA	0.482971	0.346639	NA	0.749279	0.0828776	NA	1.49521	5.92e-08	Up	probable LRR receptor-like serine/threonine-protein kinase RFK1 [Nicotiana tomentosiformis]	-	-	-	-	GO:0016020//membrane	GO:0004674//protein serine/threonine kinase activity;GO:0016491//oxidoreductase activity	GO:0006796//phosphate-containing compound metabolic process;GO:0044710//single-organism metabolic process	--
MSTRG.24299	--	1.09954	0.00267266	Up	0.405256	0.466725	NA	1.32749	1.27e-05	Up	2.75551	2.8e-42	Up	0.563267	0.206108	NA	0.360176	0.536036	NA	0.695462	0.108674	NA	1.78253	1.82e-12	Up	PREDICTED: uncharacterized protein LOC107792172 [Nicotiana tabacum]	-	-	-	-	-	-	-	--
MSTRG.2432	--	-0.126236	0.834252	NA	-0.388565	0.654564	NA	-0.346044	0.468274	NA	-2.36923	5.6e-06	Down	-0.336049	0.49706	NA	0.337695	0.544468	NA	-0.10304	0.874823	NA	-1.32337	0.00295941	Down	hypothetical protein KY289_000253 [Solanum tuberosum]	-	-	-	-	-	-	-	--
MSTRG.24334	--	0.921934	5.48e-05	NA	0.438661	0.127432	NA	0.716404	0.00483912	NA	1.29445	3.52e-14	Up	0.851529	8e-06	NA	0.450144	0.0566344	NA	0.592017	0.0109185	NA	1.17651	3.47e-14	Up	Retrovirus-related Pol polyprotein from transposon TNT 1-94 [Cajanus cajan]	-	-	-	-	-	-	-	--
MSTRG.24357	--	0.0836579	0.995851	NA	-0.183446	0.980016	NA	-0.135352	0.940803	NA	0.876425	0.337177	NA	-1.87752	0.112433	NA	-3.05585	0.0248591	Down	-0.589535	0.715541	NA	-1.03699	0.416968	NA	RAN GTPase-activating protein 1 [Cynara cardunculus var. scolymus] [Cynara cardunculus]	-	-	-	-	GO:0015630//microtubule cytoskeleton;GO:0031090//organelle membrane;GO:0043231//intracellular membrane-bounded organelle;GO:0044444//cytoplasmic part	-	GO:0006950//response to stress;GO:0043170//macromolecule metabolic process;GO:0044237//cellular metabolic process;GO:0044763//single-organism cellular process	--
MSTRG.24360	--	2.47275	0.0318409	Up	1.40766	0.476173	NA	2.26181	0.0434703	Up	2.43514	0.00567945	Up	0.881706	0.280208	NA	0.681904	0.488004	NA	0.507187	0.71479	NA	0.293408	0.708068	NA	-	-	-	-	-	-	-	-	--
MSTRG.24411	--	0.745979	3.96e-09	NA	0.488792	1.73e-05	NA	0.985183	6.36e-19	NA	1.394	4.32e-57	Up	0.797421	2.8e-13	NA	0.648636	5.33e-09	NA	0.835577	1.71e-13	NA	1.16361	2.75e-35	Up	RNase H family protein [Solanum demissum]	-	-	-	-	-	-	-	--
MSTRG.24432	--	0.475857	0.0154866	NA	0.0861199	0.887166	NA	-0.262527	0.2117	NA	1.30646	2.06e-40	Up	0.54755	1.69e-06	NA	-0.356521	0.00688743	NA	-0.369406	0.0121209	NA	0.368321	2.46e-05	NA	PREDICTED: flocculation protein FLO11-like [Nicotiana attenuata]	-	-	-	-	-	-	-	--
MSTRG.24450	--	-0.323655	0.786002	NA	-0.00691941	0.985358	NA	0.702032	0.276539	NA	0.788496	0.0341767	NA	0.675565	0.394022	NA	0.297681	0.828098	NA	1.1565	0.0700332	NA	1.30581	0.00525459	Up	-	-	-	-	-	-	-	-	--
MSTRG.24469	--	1.01726	2.8e-09	Up	0.786118	1.6e-06	NA	0.785111	3.01e-05	NA	0.0258092	0.385036	NA	0.368349	0.254637	NA	0.954019	2.52e-06	NA	1.23721	2.48e-10	Up	0.952603	6.91e-07	NA	PREDICTED: prion-like-(Q/N-rich) domain-bearing protein 8 [Nicotiana sylvestris]	-	-	-	-	-	-	-	--
MSTRG.24470	--	0.601451	1.89e-07	NA	0.418143	5.04e-06	NA	0.621126	4.25e-09	NA	-0.659945	0.0280525	NA	0.256495	0.0353613	NA	0.755011	1.35e-14	NA	1.04146	8.43e-27	Up	0.498575	2.33e-07	NA	Retrotransposon gag protein [Gossypium australe]	-	-	-	-	-	-	-	--
MSTRG.24630	--	1.38621	1.47e-23	Up	-0.164603	0.757852	NA	0.426906	0.0889307	NA	4.30945	0	Up	1.57956	4.33e-62	Up	0.126878	0.695586	NA	0.132791	0.888857	NA	3.56992	0	Up	Os10g0192300 [Oryza sativa Japonica Group]	-	-	-	-	-	-	-	--
MSTRG.24635	--	0.659056	0.000344546	NA	-0.390066	0.48364	NA	0.730573	2.63e-05	NA	3.35143	2.79e-232	Up	1.32022	5.83e-21	Up	0.571954	0.00169559	NA	1.00559	9.04e-10	Up	3.52107	0	Up	hypothetical protein CQW23_15990 [Capsicum baccatum]	-	-	-	-	-	-	-	--
MSTRG.24666	RE1	1.36773	0.499233	NA	1.45519	0.461755	NA	2.24548	0.0440908	Up	1.19555	0.329598	NA	0.0513439	0.921895	NA	0.213685	0.245455	NA	0.0635944	0.947933	NA	0.561975	6.03e-08	NA	PREDICTED: uncharacterized mitochondrial protein AtMg00810-like [Nicotiana tabacum]	-	-	-	-	-	-	-	--
MSTRG.24693	--	0.702319	0.654189	NA	-0.726139	0.827542	NA	0.32681	0.872182	NA	1.16175	0.0691289	NA	0.917538	0.453145	NA	0.724084	0.618164	NA	0.438884	0.859872	NA	1.59561	0.0271168	Up	-	-	-	-	-	-	-	-	--
MSTRG.24722	ATL20	0.375421	0.642381	NA	1.13115	0.000164051	Up	0.00421841	0.970525	NA	-1.54538	0.00649752	Down	0.919939	0.00943521	NA	0.840887	0.0221248	NA	0.391223	0.594258	NA	-0.606832	0.330784	NA	PREDICTED: RING-H2 finger protein ATL20-like [Nicotiana tabacum]	-	-	-	-	-	-	-	--
MSTRG.24777	--	0.0658378	0.996737	NA	0.123658	0.952825	NA	0.718889	0.452309	NA	3.31912	1.62e-23	Up	-1.36257	0.739793	NA	0.584963	0.874406	NA	1.91754	0.256154	NA	1.63743	0.249535	NA	-	-	-	-	-	-	-	-	--
MSTRG.2483	--	0.393566	0.130229	NA	0.223142	0.428411	NA	0.426143	0.0494266	NA	1.8661	8.59e-40	Up	0.432125	0.028884	NA	-0.0942953	0.697848	NA	0.121574	0.921208	NA	0.288105	0.132175	NA	Protein TRIGALACTOSYLDIACYLGLYCEROL 1, chloroplastic [Capsicum annuum]	-	-	-	-	-	-	-	--
MSTRG.24845	At1g47380	0.371598	0.452162	NA	-0.29268	0.735547	NA	0.234567	0.692735	NA	1.03423	1.56e-07	Up	0.301438	0.494376	NA	-0.153545	0.760128	NA	0.558519	0.137454	NA	0.595712	0.011675	NA	probable protein phosphatase 2C 12 isoform X2 [Solanum lycopersicum]	-	-	-	-	GO:0044444//cytoplasmic part	GO:0016787//hydrolase activity	-	--
MSTRG.24855	--	0.201112	0.209821	NA	0.273432	0.176629	NA	0.647103	0.00129127	NA	0.47473	0.000163023	NA	0.263034	0.474288	NA	0.751581	0.0381266	NA	0.863458	0.00699914	NA	1.03028	8.11e-05	Up	Homeobox-leucine zipper protein HOX4 [Capsicum annuum]	-	-	-	-	-	-	-	--
MSTRG.24881	--	0.843094	0.368359	NA	0.687676	0.707079	NA	0.588629	0.42278	NA	0.692227	0.145706	NA	0.838319	0.400549	NA	0.943086	0.334098	NA	1.38105	0.0202064	Up	1.26888	0.0130065	Up	-	-	-	-	-	-	-	-	--
MSTRG.24890	RE1	1.25174	1.54e-104	Up	0.64704	8.53e-28	NA	-0.224082	0.00230479	NA	-0.791087	2.96e-13	NA	0.263034	0.991525	NA	1	0.846075	NA	1.48543	0.719544	NA	-0.321928	0.931606	NA	PREDICTED: uncharacterized mitochondrial protein AtMg00810-like isoform X1 [Nicotiana tabacum]	-	-	-	-	-	-	-	--
MSTRG.24919	--	-0.245631	0.787991	NA	-0.452881	0.722967	NA	-0.726499	0.251802	NA	-2.28562	0.00326276	Down	0.282361	0.750724	NA	-0.55138	0.408853	NA	0.316342	0.755874	NA	-2.15433	0.00285323	Down	-	-	-	-	-	-	-	-	--
MSTRG.24968	--	0.324146	0.844824	NA	-0.124522	0.967627	NA	0.0329146	0.999125	NA	1.56071	5.98e-05	Up	0.232802	0.881071	NA	0.388196	0.766911	NA	0.291017	0.867267	NA	1.29509	0.00563753	Up	uncharacterized protein LOC104110361 isoform X3 [Nicotiana tomentosiformis]	-	-	-	-	-	-	-	--
MSTRG.24969	UBICEP52-7	0.064126	0.973124	NA	-0.0446684	0.992845	NA	-0.102739	0.311316	NA	-1.13229	2.4e-15	Down	-0.166771	0.130959	NA	0.0774045	0.807978	NA	-0.00862832	0.832217	NA	-0.652471	8.69e-07	NA	Ubiquitin-60S ribosomal protein [Arachis hypogaea]	Genetic Information Processing	ko03010//Ribosome	ko03010//Ribosome	K02927	GO:0030529//intracellular ribonucleoprotein complex;GO:0043231//intracellular membrane-bounded organelle	GO:0005198//structural molecule activity	GO:0010467//gene expression	--
MSTRG.24992	--	1.15152	2.84e-63	Up	0.516681	8.38e-13	NA	0.948012	7.77e-49	NA	0.263452	3.07e-07	NA	0.751837	5.91e-26	NA	0.838974	5.78e-37	NA	0.883293	1.61e-23	NA	0.391335	2.31e-08	NA	PREDICTED: uncharacterized protein LOC107770330 [Nicotiana tabacum]	-	-	-	-	-	-	-	--
MSTRG.24995	UXT3	-0.0593414	0.874015	NA	-0.236362	0.764892	NA	-0.280966	0.378166	NA	-1.56426	2.82e-05	Down	-0.593841	0.0153124	NA	-0.0237976	0.927011	NA	-0.237419	0.441932	NA	-1.22771	3.25e-05	Down	PREDICTED: uncharacterized membrane protein At1g06890 [Nicotiana sylvestris]	-	-	-	-	GO:0031224//intrinsic component of membrane;GO:0031984//organelle subcompartment;GO:0043231//intracellular membrane-bounded organelle	-	GO:0006464//cellular protein modification process;GO:0015851//nucleobase transport;GO:0016192//vesicle-mediated transport;GO:0061024//membrane organization	--
MSTRG.25002	--	0.415644	0.00963398	NA	0.238252	0.240984	NA	0.799534	3.42e-07	NA	1.22819	1.14e-34	Up	0.0765383	0.460382	NA	0.143422	0.430422	NA	0.137115	0.380786	NA	0.929036	2.39e-23	NA	PREDICTED: uncharacterized protein LOC107803976 [Nicotiana tabacum]	-	-	-	-	-	-	-	--
MSTRG.25017	TDIF	0.0785745	0.982218	NA	0.32286	0.625138	NA	1.19167	0.000271468	Up	-0.0537909	0.814554	NA	0.190748	0.849705	NA	0.534657	0.276421	NA	0.562314	0.329842	NA	0.361821	0.328844	NA	CLAVATA3/ESR (CLE)-related protein TDIF-like [Olea europaea var. sylvestris] [Olea europaea]	-	-	-	-	GO:0005576//extracellular region	-	GO:0009888//tissue development;GO:0044767//single-organism developmental process	--
MSTRG.25024	--	0.0870717	0.987871	NA	-0.571727	0.744814	NA	0.304538	0.822137	NA	1.70809	2.93e-06	Up	-0.068822	0.955084	NA	0.144817	0.927011	NA	-0.111748	0.939155	NA	0.8663	0.157146	NA	-	-	-	-	-	-	-	-	--
MSTRG.25043	RPS14B	0.33569	0.901574	NA	0.237458	0.866779	NA	-0.0854477	0.934142	NA	1.2684	0.000160121	Up	0.399239	0.603512	NA	0.133603	0.821859	NA	0.154287	0.859872	NA	0.357482	0.370867	NA	40S ribosomal protein S14 [Capsicum chinense]	Genetic Information Processing	ko03010//Ribosome	ko03010//Ribosome	K02955	GO:0015935//small ribosomal subunit	GO:0005198//structural molecule activity	GO:0009451//RNA modification;GO:0010467//gene expression;GO:0071555//cell wall organization	--
MSTRG.25088	--	0.634501	4.96e-06	NA	0.234263	0.13102	NA	0.721408	6.05e-08	NA	1.07968	4.96e-28	Up	0.624118	9.85e-06	NA	0.57522	4.87e-05	NA	0.496626	0.00337938	NA	1.0428	2.85e-18	Up	PREDICTED: F-box protein At4g00755-like, partial [Nicotiana sylvestris]	-	-	-	-	-	-	-	--
MSTRG.25119	--	0.694223	1.4e-06	NA	0.321928	0.0385148	NA	0.791264	8.83e-09	NA	1.50711	1.22e-52	Up	0.441806	0.00446445	NA	0.378119	0.0224622	NA	0.366304	0.0630224	NA	0.821126	5.29e-12	NA	abscisic acid-insensitive 5-like protein 5 [Nicotiana attenuata]	-	-	-	-	-	-	-	--
MSTRG.25132	--	0.629252	0.794657	NA	-0.337581	0.947899	NA	0.473516	0.857601	NA	1.53211	0.0400722	Up	0.158065	0.965083	NA	0.600069	0.810321	NA	0.724765	0.79751	NA	0.337035	0.820841	NA	-	-	-	-	-	-	-	-	--
MSTRG.25135	--	0	1	NA	0	1	NA	0	1	NA	0	1	NA	-1.6972	0.187397	NA	-2.04385	0.137056	NA	-0.940761	0.532506	NA	3.35987	1.95e-16	Up	ABC transporter G family member 11 [Capsicum chinense]	-	-	-	-	-	-	-	--
MSTRG.25141	--	0.64409	0.405149	NA	0.454645	0.628772	NA	-0.17358	0.860393	NA	-1.7292	0.0405671	Down	-1.04307	0.0588385	NA	-0.196692	0.812346	NA	-0.0430687	0.932868	NA	-1.71823	0.00272577	Down	-	-	-	-	-	-	-	-	--
MSTRG.25142	--	-0.061674	0.912853	NA	0.385172	0.443962	NA	-0.64795	0.153109	NA	-3.19787	1.78e-07	Down	-0.631807	0.0773417	NA	-0.130148	0.831081	NA	-0.115093	0.816684	NA	-1.36818	0.000824655	Down	-	-	-	-	-	-	-	-	--
MSTRG.25145	--	-0.0256486	0.974261	NA	-0.884034	0.703004	NA	-1.27196	0.349796	NA	1.59972	0.00403939	Up	0.981017	0.423516	NA	0.67925	0.687061	NA	0.792461	0.649933	NA	2.60835	5.79e-06	Up	-	-	-	-	-	-	-	-	--
MSTRG.2518	--	0.976793	0.0614451	NA	0.348289	0.713136	NA	0.290901	0.790237	NA	1.04284	0.00263819	Up	0.531252	0.375564	NA	-0.0940683	0.927011	NA	0.642897	0.288929	NA	1.11289	0.00237051	Up	PREDICTED: uncharacterized protein LOC109207267, partial [Nicotiana attenuata]	-	-	-	-	-	-	-	--
MSTRG.2521	--	0.479501	0.0096723	NA	0.162239	0.475733	NA	0.810199	4.71e-08	NA	1.41657	2.24e-38	Up	0.734539	1.74e-10	NA	0.19882	0.310634	NA	0.297475	0.12468	NA	0.899056	4.49e-17	NA	transposon-like protein [Beta vulgaris]	-	-	-	-	-	-	-	--
MSTRG.25212	--	-1.20163	0.802845	NA	-0.464668	0.947899	NA	2.73383	0.0274356	Up	3.46323	0.000267302	Up	7.80305	0.430331	NA	7.09452	0.716663	NA	10.0177	0.00416561	Up	9.60733	0.00938873	Up	-	-	-	-	-	-	-	-	--
MSTRG.25237	--	0.880701	0.0640921	NA	0.131245	0.855367	NA	0.567041	0.302704	NA	0.959358	0.00230099	NA	1.2447	0.000528971	Up	0.605221	0.250064	NA	1.00437	0.024726	Up	1.45545	4.55e-06	Up	PREDICTED: uncharacterized mitochondrial protein AtMg00810-like [Nicotiana tabacum]	-	-	-	-	-	GO:0003824//catalytic activity	GO:0006807//nitrogen compound metabolic process;GO:0044237//cellular metabolic process;GO:0044238//primary metabolic process;GO:0071704//organic substance metabolic process	--
MSTRG.2524	--	0.810428	0.539845	NA	0.219313	0.94337	NA	0.401516	0.83982	NA	-2.1592	0.131595	NA	-0.405639	0.684054	NA	-0.344499	0.764396	NA	-0.657475	0.481124	NA	-1.76553	0.0343207	Down	LOW QUALITY PROTEIN: AT-hook motif nuclear-localized protein 3-like [Nicotiana tomentosiformis]	-	-	-	-	-	-	-	--
MSTRG.25271	--	0.923458	0.0462161	NA	0.751798	0.14087	NA	0.544947	0.386118	NA	0.508421	0.119052	NA	-0.144979	0.855999	NA	-1.60751	0.00613711	Down	0.661198	0.18602	NA	-1.23864	0.03086	Down	PREDICTED: receptor-like protein 12 [Nicotiana tabacum]	-	-	-	-	-	-	-	--
MSTRG.25359	--	0.209955	0.912283	NA	0.364633	0.715573	NA	0.863734	0.122631	NA	1.06655	0.00350386	Up	0.1086	0.929273	NA	0.735916	0.168525	NA	0.659925	0.285581	NA	0.347923	0.472516	NA	-	-	-	-	-	-	-	-	--
MSTRG.25440	--	2.47999	0.246603	NA	0.275634	0.97513	NA	1.074	0.790237	NA	5.71207	1.01e-09	Up	1.30895	0.344128	NA	-2.60666	0.315418	NA	-0.856636	0.747695	NA	1.96733	0.0202004	Up	abscisic acid-insensitive 5-like protein 5 [Nicotiana attenuata]	-	-	-	-	-	-	-	--
MSTRG.25444	--	0.00151305	0.945231	NA	0.200383	0.760207	NA	0.102258	0.927437	NA	-1.52564	0.00103232	Down	-0.168994	0.726925	NA	0.349094	0.426859	NA	0.380345	0.440689	NA	-0.714292	0.0886018	NA	-	-	-	-	-	-	-	-	--
MSTRG.25446	--	1.73697	0.262646	NA	1.32193	0.533062	NA	2.80735	0.00323467	Up	7.76266	6.38e-45	Up	0.547488	0.662981	NA	0.284453	0.912463	NA	-0.331206	0.859872	NA	5.11227	2.81e-26	Up	histone deacetylase 14 [Nicotiana attenuata]	-	-	-	-	-	-	-	--
MSTRG.25486	--	1.01488	0.0111879	Up	0.0870717	0.93899	NA	-0.123115	0.872182	NA	-1.46693	0.0253687	Down	0.571278	0.192089	NA	-0.124674	0.887915	NA	0.211576	0.852219	NA	-0.757542	0.211859	NA	-	-	-	-	-	-	-	-	--
MSTRG.25502	LOG1	-1.72117	0.0236947	Down	-1.12199	0.230819	NA	-1.39069	0.0589618	NA	-2.47249	0.0133766	Down	-0.724366	0.396787	NA	-0.620654	0.50542	NA	0.0740006	0.981953	NA	-2.24793	0.0162211	Down	cytokinin riboside 5'-monophosphate phosphoribohydrolase LOG1-like isoform X2 [Nicotiana tomentosiformis]	-	-	-	-	GO:0043231//intracellular membrane-bounded organelle;GO:0044444//cytoplasmic part	GO:0016798//hydrolase activity, acting on glycosyl bonds	GO:0000041//transition metal ion transport;GO:0001101//response to acid chemical;GO:0009267//cellular response to starvation;GO:0009690//cytokinin metabolic process;GO:0009725//response to hormone;GO:0015698//inorganic anion transport	--
MSTRG.25505	--	0	1	NA	0	1	NA	6.43741	0.646246	NA	12.7559	1.5e-13	Up	-5.43741	0.850058	NA	-5.43741	0.851095	NA	0.823122	0.923206	NA	6.03934	1.71e-07	Up	-	-	-	-	-	-	-	-	--
MSTRG.25561	--	1.22239	0.537535	NA	1.5025	0.35334	NA	2.13386	0.0422505	Up	5.88128	4.5e-17	Up	0.556393	0.860741	NA	1.74543	0.14549	NA	1.40439	0.368389	NA	5.43021	1.21e-25	Up	hypothetical protein A4A49_31742 [Nicotiana attenuata]	-	-	-	-	-	-	-	--
MSTRG.25562	--	1.1375	0.93754	NA	2.72247	0.527068	NA	2.848	0.373981	NA	7.67243	1.05e-09	Up	2	0.474821	NA	2.58496	0.24029	NA	1.48543	0.718151	NA	6.46923	3.4e-09	Up	PREDICTED: GEM-like protein 6 [Nicotiana tabacum]	-	-	-	-	-	-	-	--
MSTRG.25627	ECT2	0.942607	1.1e-18	NA	-0.0399456	0.991994	NA	1.13428	2.05e-25	Up	2.27834	2.02e-201	Up	0.714476	8.29e-18	NA	-0.0939941	0.458665	NA	0.171589	0.448452	NA	1.79202	1.09e-167	Up	YTH domain-containing protein ECT2-like [Nicotiana tomentosiformis]	-	-	-	-	GO:0043231//intracellular membrane-bounded organelle;GO:0044444//cytoplasmic part	GO:0005488//binding	-	--
MSTRG.25628	--	0.328895	0.678622	NA	-0.274474	0.857689	NA	1.22816	4.55e-05	Up	3.11668	7.79e-68	Up	0.494707	0.0504445	NA	-0.52122	0.0619114	NA	0.0764981	0.955448	NA	1.86755	2.67e-32	Up	PREDICTED: extensin-2-like [Nicotiana tabacum]	-	-	-	-	-	-	-	--
MSTRG.25655	UBICEP52-7	-0.163457	0.0166542	NA	-0.186205	0.232106	NA	-0.41926	1.46e-07	NA	-1.42462	1.88e-34	Down	-0.340333	1.55e-05	NA	-0.174322	0.0476896	NA	-0.276343	0.00016024	NA	-0.984554	4.01e-23	NA	Ubiquitin-60S ribosomal protein [Arachis hypogaea]	Genetic Information Processing	ko03010//Ribosome	ko03010//Ribosome	K02927	GO:0030529//intracellular ribonucleoprotein complex;GO:0043231//intracellular membrane-bounded organelle	GO:0005198//structural molecule activity	GO:0010467//gene expression	--
MSTRG.25664	--	-1.6928	2.24e-09	Down	-0.195304	0.8344	NA	-0.158215	0.634085	NA	-0.113746	0.824831	NA	-1.07412	0.00784596	Down	0.689791	0.0287127	NA	0.875464	0.00451135	NA	-0.123343	0.938323	NA	PREDICTED: uncharacterized protein LOC107780217 isoform X2 [Nicotiana tabacum]	-	-	-	-	-	-	-	--
MSTRG.25707	--	-2.49771	1.09e-09	Down	-5.47753	8.73e-11	Down	-5.47753	9.35e-11	Down	-5.47753	5.4e-10	Down	-0.152003	0.996179	NA	1.88753	0.272711	NA	0.137504	0.980261	NA	0	0.957911	NA	ATP-dependent RNA helicase DRS1-like [Solanum pennellii]	-	-	-	-	-	-	-	--
MSTRG.25739	--	-0.0545851	0.93754	NA	0.514216	0.484638	NA	0.218305	0.867301	NA	-1.03616	0.208273	NA	-0.340424	0.635374	NA	0.175021	0.861278	NA	0.0933965	0.952095	NA	-1.18088	0.029123	Down	extensin-3-like [Nicotiana tomentosiformis]	-	-	-	-	-	-	-	--
MSTRG.25740	--	0.68756	0.00628148	NA	1.1324	9.7e-10	Up	1.36217	1e-13	Up	0.788345	2.47e-06	NA	0.350075	0.391615	NA	1.19318	5.86e-08	Up	1.54124	5.8e-13	Up	0.812881	0.000433785	NA	-	-	-	-	-	-	-	-	--
MSTRG.25742	--	-0.0544478	0.93754	NA	-0.58861	0.697752	NA	-0.800691	0.341579	NA	-1.20309	0.178954	NA	0.21271	0.851564	NA	-0.976074	0.172557	NA	-0.76457	0.299735	NA	-1.55867	0.0320737	Down	-	-	-	-	-	-	-	-	--
MSTRG.25746	--	0.08092	0.995696	NA	0.537965	0.732377	NA	0.657112	0.565423	NA	1.67025	0.000879948	Up	0.504305	0.674135	NA	-0.0520885	0.96494	NA	-0.510195	0.721741	NA	1.41887	0.00603377	Up	PREDICTED: myosin-1-like [Nicotiana sylvestris]	-	-	-	-	-	-	-	--
MSTRG.25759	--	0.460047	0.169197	NA	0.276518	0.800015	NA	0.517956	0.0940573	NA	1.03898	2.07e-07	Up	0.425468	0.107145	NA	0.454926	0.249948	NA	0.37646	0.24022	NA	1.14561	1.79e-08	Up	transposase [Solanum demissum]	-	-	-	-	-	-	-	--
MSTRG.25784	--	0.411886	0.311028	NA	-0.39716	0.47491	NA	0.715581	0.0067066	NA	1.97139	4.44e-35	Up	0	1	NA	4.32193	0.834993	NA	3.73697	0.923206	NA	0	1	NA	coat protein [Striga asiatica]	-	-	-	-	-	-	-	--
MSTRG.25798	--	-0.551448	0.136842	NA	0.296549	0.547772	NA	0.152441	0.854087	NA	-0.334562	0.748602	NA	-1.08472	0.00287582	Down	0.169315	0.812363	NA	0.40713	0.381915	NA	0.921083	0.000122138	NA	Glucose-repressible alcohol dehydrogenase transcriptional effector like [Actinidia chinensis var. chinensis] [Actinidia chinensis]	-	-	-	-	-	-	-	--
MSTRG.25808	--	0	1	NA	0	1	NA	0	1	NA	9.29921	0.00153774	Up	0	1	NA	0	1	NA	5.05889	0.923206	NA	9.06788	0.00497649	Up	-	-	-	-	-	-	-	-	--
MSTRG.25822	--	-0.477914	0.0129369	NA	-0.175367	0.787963	NA	-0.472162	0.0233777	NA	-1.41421	2.84e-07	Down	-0.435056	0.0620488	NA	0.122034	0.838502	NA	0.0635929	0.970556	NA	-0.680761	0.0185993	NA	-	-	-	-	-	-	-	-	--
MSTRG.25831	--	-0.520379	0.0013515	NA	0.188729	0.363345	NA	-0.651663	5.73e-05	NA	-1.77414	7.02e-15	Down	-0.201002	0.450755	NA	0.237864	0.475918	NA	-0.293292	0.237199	NA	-1.2921	2.31e-07	Down	hypothetical protein A4A49_27854 [Nicotiana attenuata]	-	-	-	-	-	-	-	--
MSTRG.25850	--	-0.378512	0.885025	NA	-0.115477	0.980869	NA	-0.0984037	0.947931	NA	-9.24476	0.0187704	Down	-1.53343	0.334298	NA	-1.152	0.513641	NA	-0.0602605	0.968432	NA	-1.6939	0.300441	NA	-	-	-	-	-	-	-	-	--
MSTRG.25852	PDF2.5	-0.226261	0.236621	NA	-0.650825	0.00221127	NA	-0.841854	3.85e-06	NA	-3.82657	2.17e-31	Down	-0.726198	3.46e-07	NA	-0.640701	0.000130086	NA	-0.808985	1.17e-08	NA	-3.22319	3.86e-43	Down	defensin-like protein [Nicotiana attenuata]	-	-	-	-	GO:0005618//cell wall;GO:0005911//cell-cell junction;GO:0016020//membrane	-	GO:0006950//response to stress;GO:0009605//response to external stimulus;GO:0009888//tissue development;GO:0010817//regulation of hormone levels;GO:0016043//cellular component organization;GO:0016049//cell growth;GO:0044238//primary metabolic process;GO:0044711//single-organism biosynthetic process;GO:0048513//animal organ development;GO:0048869//cellular developmental process;GO:0051704//multi-o…	--
MSTRG.25853	--	0.97331	5.15e-17	NA	0.751558	1.79e-11	NA	0.765744	4.34e-08	NA	1.10622	3.41e-30	Up	0.83759	9.6e-15	NA	0.533592	6.31e-06	NA	0.523597	0.000210707	NA	0.953602	1.39e-22	NA	-	-	-	-	-	-	-	-	--
MSTRG.25858	--	0.397335	0.837633	NA	0.370368	0.811107	NA	0.976349	0.170177	NA	-0.988318	0.381469	NA	0.208443	0.921895	NA	1.48703	0.0128287	Up	1.46011	0.0279114	Up	0.562361	0.45517	NA	-	-	-	-	-	-	-	-	--
MSTRG.25864	--	7.54432	0.454245	NA	6.78136	0.747534	NA	9.17159	0.0130493	Up	10.7426	3.49e-06	Up	0	1	NA	7.56986	0.368518	NA	7.05889	0.622777	NA	9.84025	0.000307047	Up	PREDICTED: uncharacterized protein LOC109237715 [Nicotiana attenuata]	-	-	-	-	-	-	-	--
MSTRG.25866	--	-0.47854	0.82111	NA	0.411582	0.856637	NA	0.896267	0.422199	NA	2.20103	1.99e-05	Up	0.15788	0.956929	NA	-0.773408	0.73285	NA	0.594744	0.79555	NA	1.52484	0.0531501	NA	hypothetical protein EJD97_010050 [Solanum chilense]	-	-	-	-	-	-	-	--
MSTRG.25870	--	-0.056034	0.959933	NA	-0.159657	0.967674	NA	1.3679	0.0904799	NA	2.23704	1.96e-05	Up	0.301464	0.851989	NA	0.571352	0.610968	NA	0.190103	0.938577	NA	2.4239	7.5e-09	Up	replication protein A 70 kDa DNA-binding subunit B [Striga asiatica]	-	-	-	-	-	-	-	--
MSTRG.25882	RAPTOR1	0.0173821	0.986139	NA	-0.0901978	0.969997	NA	-0.834941	0.170838	NA	-4.45943	2.21e-05	Down	-0.827486	0.0804295	NA	-0.0474168	0.927011	NA	-0.623797	0.22538	NA	-3.20363	2.64e-06	Down	regulatory-associated protein of TOR 1-like isoform X3 [Chenopodium quinoa]	Cellular Processes	ko04136//Autophagy - other	ko04136//Autophagy - other	K07204	GO:0038201//TOR complex	-	-	--
MSTRG.25897	--	-0.162757	0.793657	NA	-0.690737	0.228664	NA	-0.25048	0.635574	NA	1.34401	9.66e-10	Up	0.367892	0.484682	NA	-0.321129	0.559098	NA	-0.508645	0.318082	NA	1.29111	2.18e-06	Up	-	-	-	-	-	-	-	-	--
MSTRG.25946	--	-0.154328	0.842822	NA	0.271853	0.717587	NA	-0.185083	0.737653	NA	-1.65922	0.00274535	Down	-0.204763	0.705398	NA	0.138425	0.893616	NA	0.00505913	0.959992	NA	-0.940431	0.0481965	NA	-	-	-	-	-	-	-	-	--
MSTRG.25973	--	0.377367	0.884989	NA	0.123464	0.957016	NA	0.241389	0.90242	NA	1.5328	0.00727843	Up	1.38663	0.206938	NA	1.096	0.430934	NA	0.350757	0.923206	NA	0.731662	0.518081	NA	-	-	-	-	-	-	-	-	--
MSTRG.25974	--	2.00856	0.373259	NA	1.59637	0.594263	NA	2.21501	0.201358	NA	2.80735	0.0169544	Up	1.75489	0.175463	NA	1.45943	0.332392	NA	2	0.101114	NA	1.15381	0.364057	NA	-	-	-	-	-	-	-	-	--
MSTRG.2598	PDF1.4	1.3465	6.84e-12	Up	1.34611	2.56e-15	Up	2.5126	2.3e-63	Up	1.41942	5.88e-18	Up	1.84567	6.99e-42	Up	0.858261	7.09e-06	NA	3.0889	4.67e-119	Up	2.15544	1.97e-57	Up	defensin-like protein 1 [Nicotiana tomentosiformis]	-	-	-	-	-	-	-	--
MSTRG.26009	RAPTOR1	3.39333	3.11e-41	Up	0.912093	0.0568562	NA	1.643	7.85e-06	Up	2.52449	2.72e-20	Up	2.77104	8.4e-58	Up	0.528803	0.164683	NA	0.101229	0.939155	NA	0.147866	0.590824	NA	PREDICTED: regulatory-associated protein of TOR 1-like [Nicotiana tabacum]	Cellular Processes	ko04136//Autophagy - other	ko04136//Autophagy - other	K07204	GO:0038201//TOR complex	GO:0016891//endoribonuclease activity, producing 5'-phosphomonoesters;GO:0060089//molecular transducer activity	GO:0016072//rRNA metabolic process;GO:0035556//intracellular signal transduction;GO:0090501//RNA phosphodiester bond hydrolysis	--
MSTRG.26011	XERICO	1.16993	0.93754	NA	1.75489	0.855828	NA	4.53138	0.0231724	Up	7.18364	4.09e-08	Up	0	1	NA	7.78136	0.187204	NA	10.0038	0.0001309	Up	12.0498	1.73e-10	Up	PREDICTED: E3 ubiquitin-protein ligase RHA2B-like [Nicotiana attenuata]	-	-	-	-	-	-	-	--
MSTRG.26019	--	1.14296	0.110275	NA	0.0119726	0.980576	NA	1.21205	0.0530686	NA	5.17393	1.66e-85	Up	1.62491	6.86e-06	Up	-0.55566	0.452243	NA	-0.355022	0.67155	NA	3.44606	3.03e-49	Up	-	-	-	-	-	-	-	-	--
MSTRG.2602	--	0.799473	9.04e-24	NA	0.494524	5.03e-11	NA	1.0531	1.61e-43	Up	0.459008	4.35e-14	NA	0.523831	1.4e-09	NA	0.653029	6.1e-16	NA	0.789072	2.38e-18	NA	0.432554	1.2e-08	NA	hypothetical protein A4A49_37807 [Nicotiana attenuata]	-	-	-	-	-	-	-	--
MSTRG.26022	--	0.407504	0.869024	NA	0.933363	0.456508	NA	-0.215729	0.900077	NA	1.558	0.0157032	Up	-0.0708213	0.954748	NA	-0.61552	0.716663	NA	0.25292	0.923206	NA	0.698445	0.356857	NA	-	-	-	-	-	-	-	-	--
MSTRG.2603	--	0.621087	0.101955	NA	0.0536124	0.940904	NA	2.97956	3.63e-18	Up	5.09033	1.3e-84	Up	1.01525	0.00124182	Up	0.857981	0.00965192	NA	3.40693	7.31e-66	Up	5.94266	0	Up	defensin Lc-def-like [Nicotiana tomentosiformis]	-	-	-	-	-	-	-	--
MSTRG.26066	--	-1.10118	0.0715142	NA	-0.0828003	0.982514	NA	-0.243623	0.756904	NA	-2.19018	0.00348367	Down	-0.728698	0.490228	NA	1.23125	0.0222248	Up	0.681178	0.466244	NA	-0.820892	0.38959	NA	-	-	-	-	-	-	-	-	--
MSTRG.26067	--	0.100351	0.972892	NA	0.350977	0.763626	NA	-0.448015	0.600865	NA	-2.97575	0.00213311	Down	0.627737	0.481971	NA	0.972182	0.155193	NA	0.666125	0.508437	NA	-0.204141	0.924261	NA	-	-	-	-	-	-	-	-	--
MSTRG.2608	--	1.07662	0.0815153	NA	0.6473	0.0237653	NA	1.2138	1.9e-07	Up	2.70476	1.99e-41	Up	0.516955	0.011706	NA	0.313321	0.0128454	NA	0.569946	2.96e-06	NA	1.93416	8.32e-52	Up	-	-	-	-	-	-	-	-	--
MSTRG.26094	--	0.588619	1.73e-08	NA	0.170258	0.164973	NA	0.541379	2.77e-06	NA	1.08717	2.37e-41	Up	0.584963	9.55e-09	NA	-0.00803732	0.889585	NA	0.225138	0.266203	NA	0.532733	2.51e-10	NA	PREDICTED: ATP-dependent DNA helicase pfh1-like [Nicotiana sylvestris]	-	-	-	-	-	-	-	--
MSTRG.26098	--	-0.373772	0.522408	NA	-0.13139	0.952825	NA	0.0422577	0.992078	NA	-1.32884	0.0247427	Down	-0.36054	0.626129	NA	-0.491536	0.438653	NA	0.46054	0.497168	NA	-0.31939	0.710905	NA	-	-	-	-	-	-	-	-	--
MSTRG.26118	--	1.48344	0.0168693	Up	0.832501	0.349368	NA	1.37424	0.0282627	Up	1.42884	0.00368757	Up	1.22633	0.00394551	Up	0.416762	0.657989	NA	0.432192	0.662944	NA	0.758207	0.0902394	NA	-	-	-	-	-	-	-	-	--
MSTRG.2612	--	0	1	NA	0	1	NA	4.32193	0.900077	NA	9.11201	4.79e-05	Up	6.49185	0.35217	NA	4.05889	0.927011	NA	0	1	NA	10.6073	1.07e-08	Up	-	-	-	-	-	-	-	-	--
MSTRG.2614	--	1.2367	1.19e-07	Up	0.337501	0.369132	NA	0.454747	0.239704	NA	0.582724	0.00467728	NA	0.461855	0.0723276	NA	-0.197992	0.574322	NA	-0.231016	0.485085	NA	0.132482	0.485192	NA	uncharacterized protein LOC117279329 [Nicotiana tomentosiformis]	-	-	-	-	-	-	-	--
MSTRG.26161	--	-0.0554951	0.941509	NA	0.52758	0.586662	NA	1.06129	0.0620042	NA	0.564861	0.203845	NA	0.439139	0.543959	NA	0.392503	0.614492	NA	0.669296	0.297188	NA	1.02887	0.00749412	Up	PREDICTED: RNA polymerase II degradation factor 1-like [Nicotiana attenuata]	-	-	-	-	-	-	-	--
MSTRG.26171	RE2	0.0777752	0.95074	NA	-0.0505489	0.990915	NA	0.488201	0.0286901	NA	1.11415	4.85e-16	Up	-0.0845496	0.743711	NA	-0.0474301	0.866248	NA	-0.0359039	0.859872	NA	0.61269	2.02e-05	NA	Retrovirus-related Pol polyprotein from transposon TNT 1-94 [Vitis vinifera]	-	-	-	-	-	-	-	--
MSTRG.26178	--	0.416419	0.452354	NA	0.0875712	0.916551	NA	0.0489096	0.982807	NA	-1.35077	0.00620501	Down	0	1	NA	0	1	NA	0	1	NA	0	1	NA	ATP-dependent helicase rhp16 [Capsicum chinense]	-	-	-	-	-	-	-	--
MSTRG.26189	--	-0.564498	0.664367	NA	0.36257	0.806763	NA	0.660794	0.407756	NA	0.394279	0.371491	NA	0.320645	0.756726	NA	0.665999	0.304268	NA	1.07496	0.0363014	Up	1.14622	0.00696112	Up	hypothetical protein Vadar_012160 [Vaccinium darrowii]	-	-	-	-	-	-	-	--
MSTRG.26195	--	1.64046	0.256787	NA	1.38286	0.424341	NA	2.59904	0.00379782	Up	3.63136	2.5e-08	Up	2.38168	2.47e-08	Up	0.368968	0.811259	NA	1.03663	0.18466	NA	2.34807	1.54e-07	Up	-	-	-	-	-	-	-	-	--
MSTRG.26205	--	-0.181256	0.433668	NA	-0.0684411	0.966883	NA	-0.526221	0.00803111	NA	-0.989775	0.000141214	NA	-0.373436	0.0821947	NA	0.0470806	0.943153	NA	0.0377218	0.99342	NA	-1.07049	8.51e-06	Down	-	-	-	-	-	-	-	-	--
MSTRG.26212	--	0.0359371	0.992663	NA	-0.241787	0.818934	NA	-0.655138	0.0724726	NA	-2.2167	2.76e-06	Down	-0.0328762	0.921895	NA	0.297214	0.569442	NA	0.142722	0.916732	NA	-1.83258	3.41e-05	Down	PREDICTED: uncharacterized protein LOC109236129 [Nicotiana attenuata]	-	-	-	-	-	-	-	--
MSTRG.26227	--	1.04083	0.00896457	Up	0.241008	0.808608	NA	-0.0926493	0.900077	NA	-0.843173	0.249664	NA	0.454242	0.589236	NA	0.384728	0.715481	NA	0.363903	0.77622	NA	0.0119479	0.938067	NA	PREDICTED: phospholipase A1-II 4-like [Nicotiana attenuata]	-	-	-	-	-	-	-	--
MSTRG.26230	--	0.914585	0.148948	NA	0.768255	0.25106	NA	0.834648	0.186134	NA	0.620524	0.150211	NA	0.428843	0.682139	NA	1.18569	0.0370129	Up	0.725825	0.401159	NA	0.587602	0.326226	NA	-	-	-	-	-	-	-	-	--
MSTRG.26252	--	-0.622174	0.0326308	NA	-0.211211	0.729203	NA	-0.224806	0.482048	NA	-1.03835	0.00385878	Down	-0.115519	0.630433	NA	-0.156923	0.690707	NA	0.0125039	0.907596	NA	-0.291853	0.48776	NA	-	-	-	-	-	-	-	-	--
MSTRG.26266	--	0.735632	0.130713	NA	0.266916	0.757759	NA	0.561449	0.298201	NA	1.39025	5.37e-07	Up	0.391281	0.562067	NA	0.630162	0.258099	NA	0.211998	0.885798	NA	0.567947	0.14533	NA	-	-	-	-	-	-	-	-	--
MSTRG.26318	--	0.163665	0.93754	NA	0.0303446	0.957016	NA	1.03693	1.04e-16	Up	2.1865	2.16e-145	Up	-0.362012	8.29e-05	NA	0.262004	0.44371	NA	0.297383	0.345076	NA	2.12424	1.95e-172	Up	ATP-dependent RNA helicase DRS1-like [Solanum pennellii]	-	-	-	-	-	-	-	--
MSTRG.2632	--	0.528894	0.0397555	NA	1.01517	5.81e-09	Up	1.14518	2.68e-10	Up	0.500629	0.000937643	NA	0.476052	0.0164018	NA	1.15778	6.02e-16	Up	1.14358	4.54e-13	Up	0.504165	0.0014386	NA	-	-	-	-	-	-	-	-	--
MSTRG.26382	--	0.485427	0.866186	NA	0.693022	0.783648	NA	1.56884	0.0884985	NA	2.28293	0.000188673	Up	0.756234	0.595029	NA	0.756234	0.630964	NA	1.35785	0.194528	NA	1.589	0.035159	Up	-	-	-	-	-	-	-	-	--
MSTRG.26400	ATL76	2.34501	5.13e-30	Up	2.12892	1.8e-25	Up	2.51044	7.15e-34	Up	2.01944	7.72e-23	Up	1.8813	1.18e-19	Up	2.30891	9.27e-34	Up	1.73822	1.8e-13	Up	1.89091	4e-19	Up	PREDICTED: RING-H2 finger protein ATL78-like [Nicotiana tabacum]	-	-	-	-	-	-	-	--
MSTRG.26402	--	0.709885	0.0330879	NA	0.436099	0.263184	NA	0.764085	0.016966	NA	1.39609	1.24e-11	Up	0.246696	0.625101	NA	0.148099	0.848294	NA	0.0554583	0.985131	NA	0.921889	9.04e-05	NA	Methylecgonone reductase [Capsicum annuum]	-	-	-	-	-	-	-	--
MSTRG.26443	--	1.186	0.00247475	Up	0.319568	0.704744	NA	0.992116	0.0307549	NA	1.16686	9.26e-05	Up	0	1	NA	3.32193	0.927011	NA	0	1	NA	0	1	NA	glutamic acid-rich protein-like [Nicotiana tomentosiformis]	-	-	-	-	-	-	-	--
MSTRG.26448	--	0.630766	0.917699	NA	0.660514	0.915691	NA	-0.199309	0.965684	NA	3.58108	0.000263217	Up	1.82103	0.576933	NA	0.900464	0.887085	NA	0.180572	0.982643	NA	4.70413	0.000211899	Up	dna polymerase delta small subunit [Nicotiana attenuata]	-	-	-	-	-	-	-	--
MSTRG.26461	--	0.25486	0.930145	NA	-0.928447	0.563923	NA	0.225881	0.89937	NA	2.70307	2.46e-13	Up	1.80735	0.0242083	Up	1.05247	0.412102	NA	1.0199	0.467085	NA	3.58719	1.99e-12	Up	uncharacterized protein LOC104087514 [Nicotiana tomentosiformis]	-	-	-	-	-	-	-	--
MSTRG.26462	--	0.852062	0.0339686	NA	-0.271897	0.852852	NA	0.823731	0.0312685	NA	1.00162	0.000358445	Up	0.54201	0.170556	NA	0.185655	0.830231	NA	0.452068	0.428974	NA	0.627296	0.0365625	NA	uncharacterized protein LOC104095806 [Nicotiana tomentosiformis]	-	-	-	-	-	-	-	--
MSTRG.26517	--	0.187971	0.236344	NA	0.122569	0.186131	NA	0.63287	7.18e-15	NA	1.13195	8.54e-85	Up	0.415037	0.717008	NA	0.736966	0.361671	NA	0.537028	0.645638	NA	2.06228	3.93e-07	Up	PREDICTED: uncharacterized mitochondrial protein AtMg00810-like [Nicotiana tabacum]	-	-	-	-	-	-	-	--
MSTRG.26540	--	0.879969	0.737344	NA	1.60503	0.297787	NA	1.41807	0.322472	NA	2.08818	0.0173708	Up	-0.540568	0.79994	NA	1.09099	0.341174	NA	0.643856	0.744026	NA	1.48918	0.0445633	Up	-	-	-	-	-	-	-	-	--
MSTRG.26575	--	2	0.24421	NA	0.790077	0.86264	NA	2.25424	0.128449	NA	2.48113	0.0198834	Up	0.989658	0.62203	NA	1.21945	0.496729	NA	0.514573	0.89245	NA	1.07039	0.435343	NA	-	-	-	-	-	-	-	-	--
MSTRG.26588	--	0.222392	0.992663	NA	1.87447	0.852479	NA	1.41504	0.882132	NA	7.57491	5.01e-09	Up	7.61961	0.100735	NA	7.69116	0.0991843	NA	0	1	NA	10.9706	1.86e-08	Up	Methyl-CpG-binding domain-containing protein 4 [Capsicum chinense]	-	-	-	-	-	-	-	--
MSTRG.26655	--	-0.324656	0.762491	NA	0.196728	0.889381	NA	-0.240678	0.792231	NA	1.30658	0.000236438	Up	-0.580662	0.504467	NA	-0.218092	0.861776	NA	0.432162	0.702933	NA	1.0958	0.0201533	Up	-	-	-	-	-	-	-	-	--
MSTRG.26657	--	-0.0439433	0.984511	NA	-0.37707	0.947899	NA	1.9782	0.0730236	NA	2.16027	0.00936618	Up	0.89775	0.647406	NA	0.452512	0.882401	NA	2.24393	0.0291228	Up	1.53867	0.160392	NA	-	-	-	-	-	-	-	-	--
MSTRG.26665	POLIA	0.222392	0.725082	NA	0.214739	0.604785	NA	0.789433	0.00136288	NA	-0.159941	0.934542	NA	1.08746	0.0159308	Up	0.169925	0.920572	NA	0.608809	0.422128	NA	0	0.943326	NA	PREDICTED: ATP-dependent DNA helicase PIF1-like [Nicotiana attenuata]	-	-	-	-	-	-	-	--
MSTRG.2667	--	0.0455626	0.998877	NA	1.19457	0.000238698	Up	0.174205	0.872182	NA	-1.07116	0.0891838	NA	-0.0408723	0.933079	NA	0.931926	0.0140171	NA	0.603647	0.26549	NA	-0.495131	0.47161	NA	PREDICTED: cysteine synthase isoform X1 [Nicotiana sylvestris]	Metabolism;Metabolism;Metabolism;Metabolism;Metabolism;Metabolism	ko01100//Metabolic pathways;ko01110//Biosynthesis of secondary metabolites;ko01200//Carbon metabolism;ko01230//Biosynthesis of amino acids;ko00270//Cysteine and methionine metabolism;ko00920//Sulfur metabolism	ko01100//Metabolic pathways;ko01110//Biosynthesis of secondary metabolites;ko01200//Carbon metabolism;ko01230//Biosynthesis of amino acids;ko00270//Cysteine and methionine metabolism;ko00920//Sulfur metabolism	K01738;K01738;K01738;K01738;K01738;K01738	-	-	-	--
MSTRG.26724	--	1.16278	0.0222516	Up	0.152003	0.921524	NA	0.476814	0.54177	NA	2.43888	2.7e-17	Up	0.526899	0.46652	NA	-0.115477	0.921796	NA	0.221172	0.894698	NA	2.14312	7.33e-12	Up	-	-	-	-	-	-	-	-	--
MSTRG.26789	--	-2.01057	0.391764	NA	2.45464	0.00115241	Up	-3.39759	0.145603	NA	-0.227667	0.978332	NA	-1.58496	0.58883	NA	-3.16993	0.266261	NA	2.29605	0.0343384	Up	4.03269	5.69e-10	Up	PREDICTED: fruit-specific protein-like [Nicotiana sylvestris]	-	-	-	-	-	-	-	--
MSTRG.26814	--	-0.646746	0.00413444	NA	1.36012	6.09e-23	Up	-0.818393	0.000310439	NA	-2.32413	5e-13	Down	-0.694623	0.00278501	NA	1.15337	1.31e-13	Up	0.44288	0.0983278	NA	-1.25102	2.06e-05	Down	polyprotein [Solanum lycopersicum]	-	-	-	-	-	-	-	--
MSTRG.26835	--	-0.11382	0.795401	NA	-0.23349	0.794845	NA	0.505424	0.118959	NA	0.0899968	0.40543	NA	0.347923	0.480529	NA	0.622486	0.0921202	NA	0.801641	0.0151545	NA	1.15272	7.58e-06	Up	-	-	-	-	-	-	-	-	--
MSTRG.26898	WAV3	0.378554	0.0156446	NA	0.0926624	0.625504	NA	0.757391	8.02e-11	NA	-1.133	4.9e-10	Down	0.468407	0.000131551	NA	0.610818	2.96e-08	NA	0.62031	4.49e-07	NA	-0.610819	0.000222892	NA	E3 ubiquitin-protein ligase WAV3-like isoform X2 [Nicotiana tomentosiformis]	-	-	-	-	GO:0016020//membrane	GO:0043169//cation binding	-	--
MSTRG.26937	--	0.851477	0.755353	NA	2.6211	0.00302479	Up	0.705257	0.772236	NA	1.14886	0.291135	NA	0.241008	0.833832	NA	0.463853	0.559819	NA	0.682748	0.311017	NA	-0.170862	0.923935	NA	-	-	-	-	-	-	-	-	--
MSTRG.27056	--	0.69618	0.425403	NA	0.201415	0.902889	NA	1.22956	0.0184723	Up	1.9823	1.5e-08	Up	-0.840021	0.212895	NA	-0.0888093	0.927011	NA	0.109549	0.960164	NA	1.23769	0.000725173	Up	hypothetical protein BC332_05704 [Capsicum chinense]	-	-	-	-	-	-	-	--
MSTRG.27070	--	-2.05683	0.321643	NA	0.0427045	0.983097	NA	-1.52434	0.431991	NA	0.435022	0.663845	NA	1.84549	0.558204	NA	0.97728	0.861972	NA	2.35755	0.3948	NA	3.36194	0.0489635	Up	zf-CCHC domain-containing protein/DUF4219 domain-containing protein/UBN2 domain-containing protein [Cephalotus follicularis]	-	-	-	-	-	-	-	--
MSTRG.27097	--	-0.102968	0.749625	NA	0.203474	0.538648	NA	-0.597154	0.0178566	NA	-1.19499	0.000277299	Down	-0.414446	0.116814	NA	0.115341	0.851034	NA	0.0223041	0.977374	NA	-0.708076	0.0220576	NA	product protein [Spatholobus suberectus]	-	-	-	-	-	-	-	--
MSTRG.27134	--	-0.123829	0.960792	NA	-0.200697	0.969707	NA	2.12982	0.00770563	Up	1.7993	0.0129077	Up	0	1	NA	0	1	NA	0	1	NA	0	1	NA	ADP TP carrier protein 1 [Nymphaea thermarum]	-	-	-	-	GO:0009526//plastid envelope;GO:0016020//membrane	GO:0005347//ATP transmembrane transporter activity	GO:0006862//nucleotide transport;GO:0015711//organic anion transport;GO:0072530//purine-containing compound transmembrane transport	--
MSTRG.27152	--	-0.314315	0.856531	NA	-0.932886	0.602035	NA	-1.20469	0.287112	NA	-10.8842	0.000586665	Down	0	1	NA	0	1	NA	0	1	NA	0	1	NA	PREDICTED: fruit-specific protein-like [Nicotiana sylvestris]	-	-	-	-	-	-	-	--
MSTRG.27209	--	0.0658021	0.999581	NA	-0.862496	0.667465	NA	-0.906891	0.459823	NA	-3.47393	0.0236324	Down	-0.117357	0.921895	NA	-0.0740006	0.941708	NA	0.510962	0.719389	NA	-1.43929	0.195363	NA	PREDICTED: uncharacterized protein LOC104215438 [Nicotiana sylvestris]	-	-	-	-	-	-	-	--
MSTRG.27252	--	-0.221201	0.874724	NA	0.592099	0.455716	NA	-0.659591	0.473091	NA	-4.43344	0.00209577	Down	0.00891473	0.99806	NA	-0.137504	0.927011	NA	0.235955	0.923206	NA	-3.3953	0.0102336	Down	PREDICTED: uncharacterized protein LOC104228417 [Nicotiana sylvestris]	-	-	-	-	-	-	-	--
MSTRG.27272	--	1.30475	7.56e-05	Up	0.830342	0.0388549	NA	1.4664	8.82e-06	Up	2.74187	7.48e-38	Up	0.980146	0.00313828	NA	0.635551	0.11108	NA	0.862168	0.023577	NA	2.2042	4.66e-24	Up	-	-	-	-	-	-	-	-	--
MSTRG.27273	--	0.250543	0.941213	NA	0.454902	0.819603	NA	0.341691	0.876476	NA	1.98437	0.000282531	Up	1.30905	0.209935	NA	0.770242	0.659624	NA	0.242857	0.93579	NA	1.45359	0.130431	NA	-	-	-	-	-	-	-	-	--
MSTRG.27309	At3g03070	1.09446	0.0166955	Up	0.168719	0.893522	NA	0.964308	0.0475224	NA	1.45845	6.38e-06	Up	1.0433	0.00916839	Up	0.188762	0.898769	NA	0.302143	0.802683	NA	0.881503	0.0243086	NA	NADH dehydrogenase [ubiquinone] iron-sulfur protein 6, mitochondrial-like [Telopea speciosissima]	-	-	-	-	GO:0019866//organelle inner membrane;GO:0044425//membrane part	-	GO:0046474//glycerophospholipid biosynthetic process	--
MSTRG.27366	--	3.18057	0.197664	NA	0.793549	0.946749	NA	0.95109	0.88438	NA	0.485427	0.786027	NA	8.92679	0.0372399	Up	6.86625	0.687702	NA	8.65583	0.468777	NA	6.73697	0.616297	NA	-	-	-	-	-	-	-	-	--
MSTRG.27375	--	0	1	NA	5.05889	0.947899	NA	7.22882	0.460634	NA	8.88671	0.00833022	Up	0	1	NA	0	1	NA	4.90689	0.923206	NA	6.38082	0.643383	NA	-	-	-	-	-	-	-	-	--
MSTRG.2754	--	2.03666	0.00378002	Up	0.436099	0.874625	NA	0.680721	0.676318	NA	2.16046	0.000251386	Up	0.889576	0.299118	NA	-0.062061	0.957135	NA	-0.110424	0.931016	NA	1	0.12353	NA	PREDICTED: basic salivary proline-rich protein 2-like [Nicotiana attenuata]	-	-	-	-	-	-	-	--
MSTRG.27557	--	0.0864148	0.988617	NA	-0.713411	0.643019	NA	-0.103357	0.913728	NA	2.02034	1.56e-08	Up	0.176277	0.921895	NA	-0.704351	0.573053	NA	0.153044	0.944341	NA	1.66269	0.000499697	Up	PREDICTED: eukaryotic translation initiation factor 3 subunit B-like [Nicotiana sylvestris]	-	-	-	-	-	-	-	--
MSTRG.27560	--	0.164387	0.93754	NA	0.144834	0.92299	NA	0.675349	0.238249	NA	1.09622	0.000804769	Up	0	1	NA	0	1	NA	0	1	NA	0	1	NA	-	-	-	-	-	-	-	-	--
MSTRG.27581	UBI11	-0.770786	0.110327	NA	0.175738	0.848226	NA	1.14618	0.000364308	Up	-0.187121	0.982819	NA	0.0351282	0.99806	NA	0.659217	0.125184	NA	0.649535	0.173764	NA	0.425792	0.248139	NA	Tyrosyl-DNA phosphodiesterase [Arachis hypogaea]	-	-	-	-	GO:0043231//intracellular membrane-bounded organelle	-	GO:0019941//modification-dependent protein catabolic process;GO:0036211//protein modification process	--
MSTRG.27589	--	0.683282	0.103823	NA	0.681487	0.0433093	NA	0.971647	1.08e-06	NA	1.07914	1.57e-09	Up	0.805945	0.399741	NA	1.38185	7.31e-09	Up	1.37654	4.78e-06	Up	1.88715	2.98e-15	Up	-	-	-	-	-	-	-	-	--
MSTRG.27609	--	1.0668	0.00472569	Up	0.296592	0.707938	NA	0.759119	0.0930656	NA	2.2202	2.42e-20	Up	4.49825	0.0179756	Up	1	0.927011	NA	-4.05889	0.939155	NA	-4.05889	0.942712	NA	-	-	-	-	-	-	-	-	--
MSTRG.27631	--	-0.579374	0.088519	NA	-0.606547	0.160161	NA	-0.399059	0.245557	NA	-1.08886	0.0125338	Down	-0.407576	0.252419	NA	0.104323	0.917532	NA	-0.030239	0.923206	NA	-0.317332	0.549544	NA	PREDICTED: uncharacterized protein LOC104224235 [Nicotiana sylvestris]	-	-	-	-	-	-	-	--
MSTRG.27659	--	0.56194	0.0206022	NA	-0.742687	0.00986789	NA	-0.143989	0.615527	NA	1.88773	1.75e-46	Up	0.548556	0.000625218	NA	-0.971107	4.97e-08	NA	-0.99367	2.17e-07	NA	1.19217	2.27e-22	Up	PREDICTED: pentatricopeptide repeat-containing protein At2g13420, mitochondrial-like [Nicotiana sylvestris]	-	-	-	-	-	-	-	--
MSTRG.2768	--	-0.683328	0.602474	NA	-0.249978	0.947899	NA	0.235449	0.900077	NA	4.0774	4.51e-40	Up	0.486473	0.707318	NA	0.5175	0.70949	NA	0.0990474	0.982643	NA	3.57762	1.76e-23	Up	Lamin tail domain-containing protein [Actinidia chinensis var. chinensis] [Actinidia chinensis]	-	-	-	-	GO:0043231//intracellular membrane-bounded organelle	-	-	--
MSTRG.27701	--	-1.33862	0.189759	NA	-1.84558	0.12481	NA	-0.260622	0.840507	NA	-10.6378	0.000213573	Down	0.602665	0.761889	NA	-0.769994	0.771656	NA	1.71814	0.0799299	NA	-1.07306	0.574775	NA	PREDICTED: fruit-specific protein-like [Nicotiana sylvestris]	-	-	-	-	-	-	-	--
MSTRG.27743	--	-1.27125	1.04e-26	Down	-1.65426	1.36e-32	Down	-1.74583	5.61e-30	Down	-4.90118	1.21e-63	Down	-0.868349	2.75e-09	NA	-2.5296	7.74e-58	Down	-1.61784	2.01e-28	Down	-3.36489	8.3e-51	Down	PREDICTED: fruit-specific protein-like [Nicotiana sylvestris]	-	-	-	-	-	-	-	--
MSTRG.27750	--	-0.221069	0.340339	NA	-0.480035	0.0740959	NA	-0.400284	0.0495662	NA	-0.931731	0.000551127	NA	-0.371701	0.0319832	NA	0.0529782	0.927011	NA	-0.0395464	0.832217	NA	-1.24687	3.71e-09	Down	PREDICTED: uncharacterized protein LOC107826886 [Nicotiana tabacum]	-	-	-	-	-	-	-	--
MSTRG.2780	LTI6A	1.40295	4.97e-61	Up	-1.06744	5.56e-15	Down	-0.0019802	0.900077	NA	1.58213	1.12e-96	Up	1.54028	8.64e-94	Up	-0.562363	2.61e-06	NA	-0.320106	0.0100533	NA	1.38596	3.06e-70	Up	hydrophobic protein LTI6A-like [Nicotiana tomentosiformis]	-	-	-	-	GO:0031224//intrinsic component of membrane	-	GO:0001101//response to acid chemical;GO:0006090//pyruvate metabolic process;GO:0006972//hyperosmotic response;GO:0006996//organelle organization;GO:0010038//response to metal ion;GO:0042044//fluid transport	--
MSTRG.27846	--	0.605721	0.955537	NA	-0.914753	0.932732	NA	-0.0510742	0.994856	NA	-1.67557	0.722084	NA	6.78136	0.824229	NA	6.26053	0.927011	NA	9.59495	0.0474887	Up	7.90689	0.432339	NA	PREDICTED: uncharacterized protein LOC104215652 isoform X2 [Nicotiana sylvestris]	-	-	-	-	-	-	-	--
MSTRG.27890	--	1.07496	0.389864	NA	0.163499	0.952825	NA	-0.206451	0.908558	NA	1.55473	0.0234462	Up	0.863405	0.407883	NA	0.655929	0.610262	NA	0.588998	0.70659	NA	1.05355	0.140858	NA	PREDICTED: uncharacterized protein LOC107784898 isoform X1 [Nicotiana tabacum]	-	-	-	-	-	-	-	--
MSTRG.27930	--	0.113211	0.992663	NA	1.14018	0.638783	NA	1.5652	0.305165	NA	2.88912	0.000425602	Up	-0.195551	0.921895	NA	0.631613	0.833376	NA	0.618437	0.830878	NA	2.30146	0.0034187	Up	-	-	-	-	-	-	-	-	--
MSTRG.27965	--	-5.98489	0.869024	NA	-5.98489	0.910159	NA	-5.98489	0.849457	NA	4.2559	0.00119413	Up	-5.82443	0.860526	NA	0.770518	0.927011	NA	0.819428	0.923206	NA	4.87254	0.000227932	Up	-	-	-	-	-	-	-	-	--
MSTRG.28070	--	1.27719	1.63e-120	Up	0.477409	1.37e-13	NA	1.00013	1.13e-56	Up	1.85447	0	Up	1.10329	1.02e-115	Up	0.464401	7.91e-16	NA	0.501582	4.39e-11	NA	1.46077	1.45e-236	Up	unknown [Nicotiana tabacum]	-	-	-	-	-	-	-	--
MSTRG.28092	--	0.954858	0.0710612	NA	0.658279	0.306706	NA	0.953093	0.0392469	NA	1.90735	1.86e-09	Up	0.280809	0.822606	NA	0.464841	0.591827	NA	0.493354	0.589942	NA	0.888492	0.0440688	NA	Methylecgonone reductase [Capsicum annuum]	-	-	-	-	-	-	-	--
MSTRG.28112	--	0.0942767	0.938057	NA	-0.138572	0.947899	NA	-0.677271	0.131274	NA	-3.01206	2.09e-06	Down	-0.614064	0.0924248	NA	-0.378186	0.389961	NA	-0.620736	0.0906414	NA	-2.19903	7.83e-07	Down	-	-	-	-	-	-	-	-	--
MSTRG.28200	RIC4	-0.492153	0.436706	NA	-0.902703	0.236104	NA	-1.41984	0.0177372	Down	-6.42626	1.17e-05	Down	-0.605721	0.206764	NA	-1.00375	0.0336903	Down	-1.2713	0.00539917	Down	-3.73073	3.16e-07	Down	CRIB domain-containing protein RIC4-like [Nicotiana tomentosiformis]	-	-	-	-	GO:0005886//plasma membrane	GO:0005488//binding	GO:0000904//cell morphogenesis involved in differentiation;GO:0007275//multicellular organism development;GO:0008064//regulation of actin polymerization or depolymerization;GO:0030198//extracellular matrix organization;GO:0045229//external encapsulating structure organization;GO:0051648//vesicle localization;GO:0060627//regulation of vesicle-mediated transport;GO:0090558//plant epidermis developm…	--
MSTRG.28220	--	0.774319	0.000648615	NA	0.550389	0.0106486	NA	1.00394	1.92e-07	Up	0.914753	6.78e-09	NA	0.576318	0.00065509	NA	0.418911	0.0280651	NA	0.590124	0.00117066	NA	0.33531	0.019698	NA	PREDICTED: probable membrane-associated kinase regulator 4 [Nicotiana attenuata]	-	-	-	-	-	-	-	--
MSTRG.28221	--	1.05318	1.26e-10	Up	0.581791	0.00159733	NA	0.853057	3.86e-06	NA	0.361302	0.00832556	NA	0.598452	0.000154251	NA	0.531162	0.000879519	NA	0.540831	0.00246831	NA	0.147791	0.247564	NA	PREDICTED: F-box protein CPR30-like [Capsicum annuum]	-	-	-	-	-	-	-	--
MSTRG.28244	--	1.11128	0.501495	NA	1.02027	0.571788	NA	1.8831	0.0564643	NA	2.64712	6.53e-05	Up	0.385654	0.824748	NA	-0.35925	0.865623	NA	0.827163	0.532239	NA	1.54299	0.0154191	Up	Transposon, En/Spm-like protein [Corchorus capsularis]	-	-	-	-	-	-	-	--
MSTRG.28257	--	-1.65868	7.12e-30	Down	-0.697002	9.62e-06	NA	-0.803745	1.35e-08	NA	-1.04744	9.1e-08	Down	-0.964323	2.92e-07	NA	0.263627	0.281758	NA	0.407561	0.0515092	NA	-0.87529	0.000224146	NA	Pentatricopeptide repeat-containing protein [Actinidia chinensis var. chinensis] [Actinidia chinensis]	-	-	-	-	GO:0043231//intracellular membrane-bounded organelle	-	GO:0006950//response to stress	--
MSTRG.28265	PMEI	1.04182	0.00391749	Up	1.08246	0.00149094	Up	1.30485	8.46e-05	Up	-0.24952	0.934818	NA	0.117458	0.921733	NA	0.967432	0.00310066	NA	0.930737	0.0096849	NA	0.0995357	0.735428	NA	PREDICTED: pectinesterase inhibitor-like [Nicotiana tabacum]	-	-	-	-	-	-	-	--
MSTRG.28266	--	0.75409	0.274611	NA	-0.563589	0.702377	NA	0.343302	0.748381	NA	0.478231	0.228617	NA	0.894918	0.247123	NA	0.643379	0.538877	NA	0.939118	0.288774	NA	1.76764	0.000261771	Up	PREDICTED: uncharacterized protein LOC107773962 isoform X1 [Nicotiana tabacum]	-	-	-	-	-	-	-	--
MSTRG.28302	--	-0.163643	0.745579	NA	-0.19831	0.889562	NA	-0.814568	0.0243004	NA	-3.8661	2.21e-10	Down	-0.161489	0.750287	NA	-0.133641	0.818833	NA	-0.218851	0.634892	NA	-2.14215	1.05e-06	Down	PREDICTED: pentatricopeptide repeat-containing protein At2g13420, mitochondrial-like [Nicotiana sylvestris]	-	-	-	-	-	-	-	--
MSTRG.28331	--	-0.138078	0.642756	NA	-0.260663	0.620858	NA	-0.563685	0.0206064	NA	-2.13345	6.06e-11	Down	-0.543142	0.0245753	NA	-0.0939179	0.804833	NA	-0.0623497	0.837695	NA	-1.328	3.08e-06	Down	PREDICTED: prostatic spermine-binding protein-like [Nicotiana sylvestris]	-	-	-	-	-	-	-	--
MSTRG.28359	--	1.28299	0.00893928	Up	0.686223	0.316655	NA	1.14565	0.0255648	Up	1.31126	0.000567234	Up	1.2601	0.0328943	Up	0.309205	0.861776	NA	0.591983	0.613267	NA	1.23041	0.0234596	Up	PREDICTED: uncharacterized protein LOC107803976 [Nicotiana tabacum]	-	-	-	-	-	-	-	--
MSTRG.28459	--	-0.0513528	0.880251	NA	0.0906662	0.874558	NA	-0.137341	0.720865	NA	-1.48136	8.84e-05	Down	-0.736386	0.00179326	NA	0.0529228	0.95992	NA	-0.0519308	0.859872	NA	-1.47078	3.98e-07	Down	-	-	-	-	-	-	-	-	--
MSTRG.28460	--	-0.297836	0.404897	NA	0.00652593	0.957016	NA	-0.483933	0.165787	NA	-2.11268	1.61e-07	Down	-0.441907	0.165031	NA	0.306286	0.436741	NA	-0.195166	0.617196	NA	-1.06904	0.00330558	Down	-	-	-	-	-	-	-	-	--
MSTRG.28506	--	1.33432	8.76e-05	Up	-0.360565	0.767684	NA	0.481696	0.416797	NA	1.449	2.1e-07	Up	0.773951	0.00300286	NA	0.0788671	0.927011	NA	0.220983	0.759973	NA	0.93445	3.2e-05	NA	PREDICTED: uncharacterized protein LOC109237093 [Nicotiana attenuata]	-	-	-	-	-	-	-	--
MSTRG.28510	--	0	1	NA	0	1	NA	0	1	NA	9.56986	0.0138285	Up	5.73697	0.921895	NA	5.73697	0.927011	NA	0	1	NA	9.53138	0.31287	NA	-	-	-	-	-	-	-	-	--
MSTRG.28533	--	0.734228	0.00626022	NA	-0.229246	0.810737	NA	0.0733167	0.945472	NA	-0.106389	0.867478	NA	1.28843	3.43e-07	Up	-0.330824	0.597417	NA	0.672889	0.0808234	NA	0.627683	0.0293922	NA	Glutamate synthase 1 [NADH], chloroplastic [Capsicum annuum]	-	-	-	-	-	-	-	--
MSTRG.2857	MAIL3	0.324544	0.602696	NA	-0.395102	0.558588	NA	0.307719	0.540952	NA	1.38594	6.81e-12	Up	0.562116	0.0260711	NA	0.126603	0.855091	NA	-0.07739	0.842645	NA	0.583124	0.00333403	NA	PREDICTED: serine/threonine-protein phosphatase 7 long form homolog [Nicotiana tabacum]	-	-	-	-	-	-	-	--
MSTRG.2859	--	-0.149963	0.93754	NA	0.0227919	0.980953	NA	0.650823	0.569565	NA	0.609261	0.332368	NA	0.657719	0.546311	NA	0.623146	0.561696	NA	0.370838	0.851989	NA	1.20091	0.0380101	Up	-	-	-	-	-	-	-	-	--
MSTRG.28612	--	0.742083	0.301238	NA	0.28183	0.826764	NA	0.831219	0.218271	NA	1.23437	0.00104561	Up	0.423737	0.659929	NA	0.68966	0.360955	NA	0.753163	0.326566	NA	0.820591	0.0839314	NA	PREDICTED: 14.7 kDa ribonuclease H-like protein [Capsicum annuum]	-	-	-	-	-	-	-	--
MSTRG.28623	RE1	0.427421	0.539427	NA	0.459432	0.29337	NA	0.306926	0.675201	NA	2.2905	3.4e-107	Up	3.05889	5.63e-05	Up	0.662965	0.804691	NA	1.80735	0.306044	NA	6.4457	3.75e-43	Up	Retrovirus-related Pol polyprotein from transposon RE1 [Vitis vinifera]	-	-	-	-	-	-	-	--
MSTRG.28674	--	2.31605	1.32e-33	Up	0.0668919	0.936872	NA	1.69327	9.4e-14	Up	5.75326	0	Up	2.452	7.31e-58	Up	0.4106	0.272546	NA	0.547861	0.0994866	NA	4.80634	0	Up	PREDICTED: uncharacterized protein LOC104222210 isoform X2 [Nicotiana sylvestris]	-	-	-	-	-	-	-	--
MSTRG.28681	RE2	0.606826	1.27e-14	NA	0.306261	3.94e-06	NA	0.892382	1.02e-37	NA	1.08351	5.61e-67	Up	0.597051	1.1e-05	NA	0.270876	0.000462327	NA	0.379848	3.48e-07	NA	0.741923	2.5e-41	NA	PREDICTED: uncharacterized mitochondrial protein AtMg00810-like [Nicotiana tabacum]	-	-	-	-	-	-	-	--
MSTRG.28728	--	0.0416592	0.996999	NA	-0.117357	0.957016	NA	-0.363375	0.630286	NA	-1.2789	0.0834103	NA	-0.52968	0.393403	NA	-0.038068	0.94683	NA	-0.221558	0.795	NA	-1.54787	0.011901	Down	-	-	-	-	-	-	-	-	--
MSTRG.28729	--	-0.151443	0.828508	NA	-0.974996	0.0613835	NA	0.238872	0.802587	NA	0.549212	0.0381798	NA	0.694374	0.621908	NA	0.316672	0.865013	NA	1.37346	0.105332	NA	1.8111	0.00202726	Up	Retrovirus-related Pol polyprotein from transposon RE1 [Vitis vinifera]	-	-	-	-	-	-	-	--
MSTRG.28778	--	0.956931	1.76e-07	NA	0.143492	0.664333	NA	0.504163	0.0235324	NA	0.794274	1.4e-07	NA	1.12277	4.42e-10	Up	-0.429508	0.133298	NA	0.0341482	0.982643	NA	0.640512	0.000449708	NA	centromere protein X [Perilla frutescens var. frutescens] [Perilla frutescens]	-	-	-	-	-	-	-	--
MSTRG.28827	At1g65750	0.846455	0.372212	NA	1.28824	0.0359847	Up	1.06774	0.130581	NA	0.27684	0.607325	NA	0.00737953	0.981462	NA	0.113769	0.891505	NA	0.0508812	0.987754	NA	-0.584963	0.169048	NA	PREDICTED: ribonuclease H-like [Nicotiana tabacum]	-	-	-	-	-	-	-	--
MSTRG.28836	--	-0.351393	0.321184	NA	0.0797645	0.901112	NA	-0.00231201	0.948866	NA	-0.538365	0.350557	NA	-1.23748	1.08e-06	Down	-0.429082	0.0940184	NA	-0.316503	0.242385	NA	-1.45014	2.57e-06	Down	hypothetical protein A4A49_62355, partial [Nicotiana attenuata]	-	-	-	-	-	-	-	--
MSTRG.28869	--	1.0018	1.06e-05	Up	0.590961	0.0226372	NA	0.87578	0.000229363	NA	0.157044	0.210758	NA	1.23659	2.86e-11	Up	0.778097	6.6e-05	NA	0.659404	0.00414612	NA	0.617884	0.000462847	NA	PREDICTED: peroxisomal fatty acid beta-oxidation multifunctional protein AIM1-like, partial [Nicotiana tabacum]	Metabolism;Metabolism;Metabolism;Metabolism;Metabolism	ko01100//Metabolic pathways;ko01110//Biosynthesis of secondary metabolites;ko01212//Fatty acid metabolism;ko00592//alpha-Linolenic acid metabolism;ko00071//Fatty acid degradation	ko01100//Metabolic pathways;ko01110//Biosynthesis of secondary metabolites;ko01212//Fatty acid metabolism;ko00592//alpha-Linolenic acid metabolism;ko00071//Fatty acid degradation	K10527;K10527;K10527;K10527;K10527	-	-	-	--
MSTRG.28921	Os03g0733400	0.558063	0.000573218	NA	0.391032	0.00772716	NA	0.568059	0.000297037	NA	1.1505	1.32e-24	Up	0.425465	0.00178651	NA	0.228998	0.204673	NA	0.26987	0.155608	NA	0.771678	1.71e-14	NA	PREDICTED: zinc finger BED domain-containing protein RICESLEEPER 2-like [Nicotiana attenuata]	-	-	-	-	-	-	-	--
MSTRG.28923	--	0.944336	0.0428768	NA	0.816359	0.049718	NA	1.02422	0.0026229	Up	0.799946	1.58e-05	NA	-0.290654	0.907743	NA	-0.241008	0.867822	NA	0.263464	0.39044	NA	0.170212	0.170382	NA	-	-	-	-	-	-	-	-	--
MSTRG.28935	--	0	1	NA	0	1	NA	0	1	NA	9.58871	0.000465535	Up	0	1	NA	0	1	NA	0	1	NA	9.61348	0.000518003	Up	-	-	-	-	-	-	-	-	--
MSTRG.28985	--	0.257849	0.75231	NA	0.330934	0.474537	NA	0.203719	0.76978	NA	1.22531	3.69e-08	Up	0.197037	0.76675	NA	0.261513	0.614572	NA	0.137859	0.906844	NA	0.729911	0.00288902	NA	-	-	-	-	-	-	-	-	--
MSTRG.28993	--	2.09877	1.16e-08	Up	0.735237	0.252375	NA	0.616296	0.394005	NA	0.74386	0.0664687	NA	1.79133	6.5e-06	Up	0.348454	0.771777	NA	1.33082	0.014516	Up	1.05293	0.0246097	Up	cadmium tolerant 1 [Miscanthus sinensis]	-	-	-	-	-	-	-	--
MSTRG.29010	--	-0.101329	0.911011	NA	-0.720335	0.483998	NA	-0.112136	0.896881	NA	-0.905323	0.284686	NA	-1.04524	0.0387831	Down	-0.592729	0.314594	NA	-0.552412	0.349129	NA	-1.5411	0.0097979	Down	PREDICTED: zinc finger BED domain-containing protein RICESLEEPER 2-like [Nicotiana sylvestris]	-	-	-	-	-	-	-	--
MSTRG.29041	--	-0.27137	0.679038	NA	-0.201436	0.918476	NA	-0.561408	0.29916	NA	-1.25711	0.0416644	Down	-0.0152899	0.954319	NA	0.473584	0.371699	NA	0.297386	0.742641	NA	-0.0621565	0.988197	NA	PREDICTED: protein tesmin/TSO1-like CXC 6 isoform X1 [Nicotiana tabacum]	-	-	-	-	-	-	-	--
MSTRG.29045	--	1.2432	0.0690622	NA	1.21889	0.0606006	NA	1.84528	0.00028368	Up	1.15445	0.0206003	Up	0.209614	0.898954	NA	-0.705644	0.479659	NA	0.559003	0.56501	NA	0.369808	0.52608	NA	PREDICTED: disease resistance response protein 206-like [Nicotiana tabacum]	-	-	-	-	-	-	-	--
MSTRG.29046	--	1.09295	0.00297067	Up	0.404621	0.50248	NA	1.14785	0.00114954	Up	1.243	1.81e-05	Up	0.717965	0.192033	NA	0.463104	0.537639	NA	1.21853	0.00633193	Up	1.01008	0.00895522	Up	hAT transposon superfamily [Striga asiatica]	-	-	-	-	-	-	-	--
MSTRG.29050	--	0.68848	0.0508201	NA	0.598823	0.112694	NA	1.16473	2.13e-05	Up	0.602065	0.00911083	NA	0.17585	0.76916	NA	-0.249359	0.548883	NA	0.165678	0.864025	NA	0.249935	0.281649	NA	-	-	-	-	-	-	-	-	--
MSTRG.29088	--	1.2624	1.78e-16	Up	0.494034	0.0188488	NA	0.862194	3.3e-05	NA	1.04536	1.67e-14	Up	0.858072	3.04e-07	NA	0.0682527	0.932897	NA	0.214079	0.661	NA	0.694137	5.27e-06	NA	-	-	-	-	-	-	-	-	--
MSTRG.29110	--	1.0969	0.0135718	Up	0.904256	0.0410485	NA	1.66281	5.22e-07	Up	2.00908	2.66e-13	Up	0.557721	0.193907	NA	0.702514	0.0714509	NA	0.957875	0.00775978	NA	1.60489	1.1e-09	Up	-	-	-	-	-	-	-	-	--
MSTRG.29178	--	0.969993	7.91e-08	NA	1.10171	8.83e-13	Up	0.357879	0.222568	NA	-0.482365	0.26689	NA	1.10157	2.01e-07	Up	1.38242	1.25e-13	Up	0.872307	0.000312552	NA	0.565597	0.00836761	NA	-	-	-	-	-	-	-	-	--
MSTRG.29180	Os03g0733400	-0.123337	0.606672	NA	-0.113678	0.924448	NA	-0.34596	0.15923	NA	-1.21184	2.56e-05	Down	-0.30369	0.120972	NA	-0.440906	0.0184848	NA	-0.0914012	0.691567	NA	-1.27944	5.12e-08	Down	PREDICTED: zinc finger BED domain-containing protein RICESLEEPER 3-like isoform X1 [Nicotiana tabacum]	-	-	-	-	-	-	-	--
MSTRG.29239	--	0.0412935	0.999964	NA	0.0971879	0.923226	NA	0.371664	0.554989	NA	-1.60012	0.0131423	Down	-0.382189	0.401885	NA	0.442642	0.285149	NA	-0.0990673	0.864025	NA	-1.08648	0.012955	Down	-	-	-	-	-	-	-	-	--
MSTRG.29259	--	0.071191	0.989823	NA	0.0976633	0.925615	NA	0.575576	0.244159	NA	1.11332	4.16e-05	Up	0.445663	0.380279	NA	-0.258734	0.711547	NA	0.537537	0.304653	NA	0.389238	0.268702	NA	-	-	-	-	-	-	-	-	--
MSTRG.29315	--	0	1	NA	0	1	NA	6.49185	0.767749	NA	9.32942	0.00406231	Up	0	1	NA	6.69116	0.687702	NA	5.43741	0.923206	NA	10.7056	7.47e-06	Up	L-ascorbate peroxidase, cytosolic [Capsicum annuum]	-	-	-	-	-	-	-	--
MSTRG.29318	--	0.247994	0.697524	NA	0.153393	0.716878	NA	0.435439	0.130792	NA	1.19596	2.34e-14	Up	0.315985	0.254487	NA	0.138792	0.81171	NA	0.3798	0.182081	NA	1.12112	6.71e-13	Up	PREDICTED: uncharacterized mitochondrial protein AtMg00810-like [Nicotiana tabacum]	-	-	-	-	-	-	-	--
MSTRG.2933	--	0.301312	0.266906	NA	0.496467	0.000807011	NA	-0.617575	0.000384931	NA	-1.47046	3.5e-10	Down	0.486478	0.00127436	NA	0.361807	0.0334982	NA	-0.260093	0.194521	NA	-1.00689	5.01e-07	Down	-	-	-	-	-	-	-	-	--
MSTRG.29342	--	1.73633	2.79e-08	Up	-0.889027	0.241968	NA	2.13059	8.83e-14	Up	3.29594	6.71e-54	Up	2.17481	1.49e-30	Up	0.403375	0.38048	NA	1.86049	8.33e-17	Up	3.68763	3.67e-136	Up	NDR1/HIN1-like protein 6 [Solanum lycopersicum]	-	-	-	-	-	-	-	--
MSTRG.29352	--	0.41744	0.685966	NA	0.284251	0.797484	NA	0.166358	0.900077	NA	1.04886	0.00393107	Up	1.25652	0.0667235	NA	0.175978	0.927011	NA	0.603045	0.654304	NA	0.878009	0.182247	NA	PREDICTED: vacuolar protein sorting-associated protein 13-like isoform X2 [Nicotiana tabacum]	-	-	-	-	-	-	-	--
MSTRG.29404	--	-1.12137	0.182917	NA	-2.26657	0.0156554	Down	-3.28364	0.000913551	Down	-3.50603	0.00116336	Down	-1.28886	0.0302923	Down	-2.19931	0.000563408	Down	-2.10871	0.00191005	Down	-3.17284	0.000290306	Down	Receptor-type tyrosine-protein like [Actinidia chinensis var. chinensis] [Actinidia chinensis]	-	-	-	-	-	-	-	--
MSTRG.29405	--	-1.77605	0.000160122	Down	-1.56115	0.00325167	Down	-2.27047	1.27e-05	Down	-6.56115	1.35e-06	Down	-1.83936	2.01e-06	Down	-2.31528	4.7e-09	Down	-2.27441	4.53e-08	Down	-4.47282	7.58e-10	Down	Peripherin like [Actinidia chinensis var. chinensis] [Actinidia chinensis]	-	-	-	-	-	-	-	--
MSTRG.29419	--	0.691071	0.611564	NA	-0.235628	0.954584	NA	-1.10844	0.411947	NA	0.274284	0.635018	NA	-0.0550414	0.978693	NA	-0.298967	0.898187	NA	0.900189	0.475725	NA	1.61298	0.0102259	Up	-	-	-	-	-	-	-	-	--
MSTRG.29439	--	-0.270784	0.792157	NA	1.25514	0.0053796	Up	-0.0817046	0.898775	NA	-1.69883	0.0331583	Down	0.596788	0.62203	NA	2.05889	9.29e-05	Up	1.78943	0.000861034	Up	0.343145	0.640607	NA	-	-	-	-	-	-	-	-	--
MSTRG.29446	ubqD	0.177075	0.505099	NA	-0.0598715	0.958006	NA	-0.261862	0.0256248	NA	-1.0049	1.14e-09	Down	0.114075	0.670099	NA	0.0546353	0.915569	NA	0.084303	0.894945	NA	-0.623437	2.06e-05	NA	PREDICTED: polyubiquitin-like [Nicotiana tabacum]	-	-	-	-	GO:0043231//intracellular membrane-bounded organelle	-	GO:0044267//cellular protein metabolic process	--
MSTRG.29468	--	0.0304582	0.960231	NA	0.191672	0.421014	NA	-0.106681	0.658453	NA	-1.01121	0.000236921	Down	-0.261438	0.213635	NA	0.201287	0.498603	NA	0.216196	0.543297	NA	-0.53215	0.0358847	NA	-	-	-	-	-	-	-	-	--
MSTRG.29505	--	0.375867	0.763746	NA	1.04231	0.0271723	Up	0.726624	0.246142	NA	0.188883	0.558228	NA	-0.175639	0.816635	NA	0.502836	0.327159	NA	0.216679	0.877333	NA	0.0586656	0.820841	NA	ATP-dependent RNA helicase DRS1-like [Solanum pennellii]	-	-	-	-	-	-	-	--
MSTRG.29523	--	0.995017	0.366537	NA	1.2877	0.114344	NA	1.69354	0.00986068	Up	2.52745	1.98e-08	Up	1.34269	0.253063	NA	0.88016	0.618679	NA	1.46133	0.242178	NA	1.98423	0.01574	Up	abscisic acid-insensitive 5-like protein 5 [Nicotiana attenuata]	-	-	-	-	-	-	-	--
MSTRG.29524	--	-0.0612426	0.93754	NA	0.10002	0.924439	NA	0.163044	0.872182	NA	-1.20673	0.0357022	Down	-0.437319	0.259345	NA	0.0151213	0.996776	NA	-0.176157	0.727167	NA	-1.08833	0.00744131	Down	-	-	-	-	-	-	-	-	--
MSTRG.29534	--	0.339338	0.896703	NA	0.0046019	0.861552	NA	1.0476	0.0563194	NA	1.42251	0.00174676	Up	0.93835	0.253673	NA	1.28349	0.0105045	Up	1.25246	0.0113244	Up	1.17566	0.00362773	Up	PREDICTED: RNA polymerase II degradation factor 1-like [Nicotiana attenuata]	-	-	-	-	-	-	-	--
MSTRG.29535	--	0.416114	0.755572	NA	0.791892	0.298057	NA	0.485427	0.54501	NA	1.86228	2.09e-05	Up	0.254719	0.997963	NA	1.89691	2.02e-05	Up	0.412548	0.675677	NA	0.488976	0.322112	NA	hypothetical protein A4A49_33789 [Nicotiana attenuata]	-	-	-	-	-	-	-	--
MSTRG.29536	--	0.361691	0.93754	NA	0.355526	0.962494	NA	0.984102	0.733718	NA	-1.56924	0.79045	NA	-0.825321	0.75181	NA	-2.45658	0.458213	NA	1.03109	0.0346864	Up	0.855911	0.0425544	NA	hypothetical protein A4A49_33789 [Nicotiana attenuata]	-	-	-	-	-	-	-	--
MSTRG.2955	--	-0.29956	0.767838	NA	0.521537	0.54002	NA	-1.01168	0.164313	NA	-2.03533	0.0185586	Down	-0.812541	0.299105	NA	-0.164327	0.897835	NA	0.0171547	0.982643	NA	-0.993114	0.226502	NA	-	-	-	-	-	-	-	-	--
MSTRG.29634	--	0.191386	0.906185	NA	0.158698	0.88	NA	-0.0373864	0.937351	NA	-0.736966	0.355229	NA	0.539026	0.485457	NA	0.836994	0.165042	NA	1.37519	0.00442218	Up	0.40576	0.451072	NA	hypothetical protein A4A49_09312 [Nicotiana attenuata]	-	-	-	-	-	-	-	--
MSTRG.29642	--	2.71484	0.000316993	Up	1.36257	0.389129	NA	-0.448274	0.846329	NA	-0.111748	0.977835	NA	3.63989	2.68e-08	Up	0.955262	0.593398	NA	0.38443	0.916449	NA	-1.82397	0.43656	NA	-	-	-	-	-	-	-	-	--
MSTRG.29654	--	0.244804	0.924986	NA	-0.24731	0.947899	NA	0.832543	0.285221	NA	1.06756	0.0242766	Up	0.426815	0.656955	NA	0.26566	0.823706	NA	0.639118	0.4079	NA	0.432667	0.38393	NA	PREDICTED: RNA-directed DNA polymerase homolog, partial [Nicotiana tabacum]	-	-	-	-	-	-	-	--
MSTRG.29673	RPS28	0.0495529	0.995491	NA	0.164271	0.0827383	NA	0.117207	0.637975	NA	-1.16101	7.37e-19	Down	-0.254141	0.00964314	NA	0.2762	0.011978	NA	0.27338	0.0720943	NA	-0.552785	0.000111868	NA	40s ribosomal protein s28 [Nicotiana attenuata]	Genetic Information Processing	ko03010//Ribosome	ko03010//Ribosome	K02979	-	-	-	--
MSTRG.29696	--	0.527089	0.282969	NA	0.37434	0.476547	NA	0.795705	0.0226294	NA	0.636877	0.0112381	NA	0.758784	0.0297141	NA	1.08558	0.000402153	Up	1.20958	8.43e-05	Up	0.69373	0.0249998	NA	-	-	-	-	-	-	-	-	--
MSTRG.29717	--	0	1	NA	0	1	NA	5.54432	0.767749	NA	15.1302	5.03e-23	Up	-4.32193	0.921895	NA	-4.32193	0.927011	NA	-4.32193	0.939155	NA	8.89986	2.67e-13	Up	-	-	-	-	-	-	-	-	--
MSTRG.29752	--	-1.31569	2.51e-37	Down	-1.94726	8.8e-58	Down	-1.40144	2.37e-42	Down	-2.82974	1.24e-80	Down	-0.770977	1.06e-18	NA	-1.90343	1.24e-84	Down	-1.38885	1.58e-54	Down	-2.74169	1.11e-107	Down	PREDICTED: fruit-specific protein-like [Nicotiana sylvestris]	-	-	-	-	-	-	-	--
MSTRG.29771	--	-5.90689	0.884989	NA	0.0780025	0.985358	NA	2.66297	0.277964	NA	6.15426	4.86e-08	Up	0	1	NA	6.43741	0.716663	NA	7.09452	0.474955	NA	8.60733	0.288802	NA	Retrovirus-related Pol polyprotein from transposon TNT 1-94 [Vitis vinifera]	-	-	-	-	-	-	-	--
MSTRG.2980	--	1.21273	0.282944	NA	0.0200842	0.924448	NA	0.923869	0.177696	NA	1.4777	0.00169247	Up	0	0.962091	NA	-0.542438	0.866172	NA	0.0122783	0.861857	NA	0.521953	0.298234	NA	PREDICTED: U-box domain-containing protein 28-like [Nicotiana sylvestris]	-	-	-	-	-	-	-	--
MSTRG.29822	--	-0.0649424	0.93754	NA	-0.350993	0.80597	NA	-0.572121	0.330451	NA	-1.39207	0.0310633	Down	-0.196984	0.829504	NA	-0.798178	0.205762	NA	-0.549656	0.3948	NA	-1.16993	0.0603852	NA	inositol polyphosphate 5-phosphatase I [Striga asiatica]	-	-	-	-	-	-	-	--
MSTRG.29841	--	-0.369646	0.757654	NA	1.62876	9.73e-05	Up	-0.985253	0.251603	NA	-10.9268	4.94e-05	Down	0.926663	0.254417	NA	1.96164	0.000143598	Up	0.140178	0.95176	NA	-2.17414	0.0892768	NA	PREDICTED: uncharacterized protein LOC104219850 [Nicotiana sylvestris]	-	-	-	-	-	-	-	--
MSTRG.29846	--	0.038068	0.998208	NA	-0.27077	0.952825	NA	-0.171855	0.925263	NA	-9.28386	0.0175995	Down	-0.0114956	0.991215	NA	0.280108	0.927011	NA	0.680932	0.788495	NA	-0.655352	0.780932	NA	-	-	-	-	-	-	-	-	--
MSTRG.2989	--	-0.160736	0.87152	NA	-0.00924808	0.987979	NA	1.08936	0.0208716	Up	1.10659	0.00192252	Up	0.263695	0.74651	NA	0.522872	0.351012	NA	0.46662	0.498088	NA	1.63431	1.07e-07	Up	-	-	-	-	-	-	-	-	--
MSTRG.29903	--	1.04228	1.83e-05	Up	0.135143	0.868031	NA	0.627562	0.0324019	NA	1.29494	1.26e-11	Up	0.774035	3.76e-05	NA	-0.0726144	0.94819	NA	-0.0451663	0.939155	NA	0.974244	9.43e-08	NA	PREDICTED: ATP-dependent DNA helicase PIF2-like [Nicotiana attenuata]	-	-	-	-	-	-	-	--
MSTRG.29945	--	0.415037	0.563323	NA	1.47917	7.05e-08	Up	1.81047	8.91e-11	Up	0.697073	0.015287	NA	0.158857	0.839329	NA	1.56961	2.03e-12	Up	1.50922	9.29e-11	Up	0.901282	0.000226113	NA	PREDICTED: protein Hook homolog [Nicotiana sylvestris]	-	-	-	-	-	-	-	--
MSTRG.29953	LTI6A	0.691313	1.28e-06	NA	-0.427824	0.059667	NA	0.354266	0.0594962	NA	0.897442	6.32e-18	NA	0.707135	1.79e-07	NA	0.112898	0.782983	NA	0.282445	0.325331	NA	1.00872	7.78e-18	Up	PREDICTED: hydrophobic protein LTI6A-like [Nicotiana tabacum]	-	-	-	-	GO:0031224//intrinsic component of membrane	-	GO:0001101//response to acid chemical;GO:0006090//pyruvate metabolic process;GO:0006972//hyperosmotic response;GO:0006996//organelle organization;GO:0010038//response to metal ion;GO:0042044//fluid transport	--
MSTRG.29966	RMA1H1	-2.13871	2.23e-60	Down	-1.3631	3.03e-28	Down	-0.0881264	0.421172	NA	-0.599523	0.000543568	NA	-2.05986	1.58e-107	Down	-1.36436	9.74e-68	Down	-0.663966	3.23e-17	NA	-0.665504	9.16e-13	NA	PREDICTED: E3 ubiquitin-protein ligase RMA1H1-like [Nicotiana tabacum]	Genetic Information Processing	ko04141//Protein processing in endoplasmic reticulum	ko04141//Protein processing in endoplasmic reticulum	K10666	GO:0016020//membrane	-	GO:0009987//cellular process	--
MSTRG.29989	--	3.55655	0.00151239	Up	2.57984	0.0956154	NA	2.61032	0.0960697	NA	2.41695	0.0518674	NA	1.53386	0.0621408	NA	0.832055	0.576074	NA	0.185692	0.945154	NA	0.740133	0.432654	NA	PREDICTED: flocculation protein FLO11-like, partial [Nicotiana sylvestris]	-	-	-	-	-	-	-	--
MSTRG.29993	--	-0.216766	0.523882	NA	-0.439486	0.338563	NA	-0.72704	0.0104992	NA	-1.52695	2.13e-05	Down	-0.179282	0.694851	NA	-0.140017	0.777362	NA	0.0171157	0.970738	NA	-0.496951	0.263081	NA	-	-	-	-	-	-	-	-	--
MSTRG.30000	--	0.313713	0.467891	NA	0.439854	0.0817405	NA	1.40247	3.92e-15	Up	1.34092	8.72e-17	Up	0.938829	9.17e-09	NA	0.827099	5.86e-07	NA	1.22842	4.24e-15	Up	1.28445	3.02e-19	Up	PREDICTED: uncharacterized protein LOC104243078, partial [Nicotiana sylvestris]	-	-	-	-	-	-	-	--
MSTRG.30070	--	1.78261	0.13812	NA	0.596367	0.852479	NA	1.2076	0.42862	NA	6.4023	8.76e-41	Up	2.43577	1.43e-06	Up	0.658963	0.592118	NA	0.668549	0.62681	NA	4.78053	1.73e-43	Up	DNA polymerase epsilon subunit B like [Actinidia chinensis var. chinensis] [Actinidia chinensis]	-	-	-	-	-	-	-	--
MSTRG.30128	--	0.436571	0.749754	NA	-0.112768	0.96671	NA	0.436571	0.67219	NA	2.06884	5.95e-09	Up	0	0.99806	NA	0.554589	0.822858	NA	0.70044	0.763162	NA	1.49185	0.114864	NA	PIG-Y superfamily protein [Solanum lycopersicum]	-	-	-	-	-	-	-	--
MSTRG.30187	At1g65750	0.22366	0.409465	NA	-0.231422	0.530163	NA	-0.51563	0.00147038	NA	-1.41356	3.39e-11	Down	0	1	NA	0	1	NA	0	1	NA	0	1	NA	PREDICTED: ribonuclease H-like [Nicotiana tabacum]	-	-	-	-	-	-	-	--
MSTRG.30188	GATB	0.971317	0.172794	NA	0.511161	0.630591	NA	1.07201	0.0872333	NA	1.74602	1.22e-05	Up	0.970854	0.159742	NA	0.450661	0.732897	NA	0.890122	0.26431	NA	1.30256	0.0105866	Up	PREDICTED: glutamyl-tRNA(Gln) amidotransferase subunit B, chloroplastic/mitochondrial-like [Nicotiana tabacum]	Metabolism;Genetic Information Processing	ko01100//Metabolic pathways;ko00970//Aminoacyl-tRNA biosynthesis	ko01100//Metabolic pathways;ko00970//Aminoacyl-tRNA biosynthesis	K02434;K02434	-	-	-	--
MSTRG.30196	pol	0.443301	0.830447	NA	0.595304	0.674797	NA	1.16183	0.146388	NA	1.36487	0.011453	Up	0.740613	0.287122	NA	0.301081	0.851034	NA	0.0942503	0.978071	NA	0.224999	0.706292	NA	reverse transcriptase [Corchorus capsularis]	-	-	-	-	-	GO:0046872//metal ion binding	-	--
MSTRG.30231	--	5.90689	0.765873	NA	6.69116	0.498314	NA	5.54432	0.792231	NA	10.7977	1.43e-08	Up	7.51833	0.084827	NA	6.26053	0.561883	NA	8.05889	0.0417072	Up	10.5507	7.8e-08	Up	PREDICTED: probable inactive protein kinase DDB_G0270444 isoform X1 [Nicotiana sylvestris]	-	-	-	-	-	-	-	--
MSTRG.30259	--	-0.138699	0.681548	NA	-0.360069	0.463017	NA	0.684233	0.00382804	NA	0.563831	0.00122866	NA	0.228175	0.762899	NA	-0.0391529	0.947617	NA	0.184656	0.866938	NA	1.1872	0.000156541	Up	-	-	-	-	-	-	-	-	--
MSTRG.30264	--	0.568734	0.693942	NA	0.594613	0.645242	NA	-0.0592972	0.962854	NA	1.12956	0.0359958	Up	0	1	NA	0	1	NA	0	1	NA	0	1	NA	PREDICTED: NAC domain-containing protein 86-like [Nicotiana attenuata]	-	-	-	-	-	-	-	--
MSTRG.30289	PDF1.4	1.08633	2.26e-07	Up	0.307507	0.0349098	NA	1.2463	2.44e-06	Up	1.0562	2.94e-08	Up	1.62098	2.46e-86	Up	-0.535559	6.67e-05	NA	1.27543	8.95e-07	Up	1.19061	8.44e-38	Up	PREDICTED: defensin-like protein 1 [Nicotiana sylvestris]	-	-	-	-	-	-	-	--
MSTRG.30290	--	1.45087	5.32e-05	Up	0.419913	0.546197	NA	1.47281	2.02e-05	Up	1.05386	0.000548051	Up	1.58876	2.57e-09	Up	-0.517329	0.356955	NA	1.48344	3.02e-07	Up	1.0363	0.000216215	Up	PREDICTED: defensin-like protein 1 [Nicotiana sylvestris]	-	-	-	-	-	-	-	--
MSTRG.30307	SAUR72	0.0346652	0.972023	NA	-0.614381	0.0260223	NA	-0.249068	0.305221	NA	1.48498	9.48e-31	Up	-0.186736	0.354336	NA	-0.549958	0.000896453	NA	-0.91729	4.77e-08	NA	0.496905	5.51e-05	NA	PREDICTED: auxin-induced protein X15-like [Nicotiana sylvestris]	Environmental Information Processing	ko04075//Plant hormone signal transduction	ko04075//Plant hormone signal transduction	K14488	-	-	-	--
MSTRG.30324	--	-0.709485	0.15077	NA	-0.44645	0.649039	NA	-0.602829	0.265143	NA	-2.39593	0.000136659	Down	-0.547368	0.420846	NA	0.156039	0.88406	NA	0	0.985753	NA	-0.781165	0.279324	NA	-	-	-	-	-	-	-	-	--
MSTRG.30326	--	-0.116586	0.176306	NA	-0.0594083	0.957016	NA	0.0340564	0.99106	NA	-0.868086	1.35e-08	NA	-0.0246346	0.770534	NA	-0.0367483	0.729688	NA	-0.0316735	0.647304	NA	-1.00692	5.34e-20	Down	-	-	-	-	-	-	-	-	--
MSTRG.30388	RHG1A	0.678072	0.93754	NA	-1.32193	0.952825	NA	1.20163	0.676555	NA	1.37851	0.592625	NA	1.26096	0.0241791	Up	0.910203	0.379214	NA	0.968567	0.27763	NA	5.10455	3.56e-68	Up	PREDICTED: E3 ubiquitin-protein ligase MBR1-like [Nicotiana tabacum]	-	-	-	-	-	-	-	--
MSTRG.30391	MBR1	1.46552	1.18e-05	Up	0.456378	0.438734	NA	0.0695903	0.966003	NA	1.16432	4.17e-05	Up	1.15505	0.00330197	Up	0.08092	0.962439	NA	0.29956	0.80287	NA	-0.546634	0.548266	NA	PREDICTED: E3 ubiquitin-protein ligase MBR2-like [Nicotiana sylvestris]	-	-	-	-	-	GO:0043169//cation binding	-	--
MSTRG.30414	--	0.410946	0.691779	NA	0.46899	0.54437	NA	0.688619	0.217529	NA	0.292206	0.360194	NA	-0.109049	0.897508	NA	0.637013	0.187949	NA	1.00219	0.010193	Up	0.693128	0.0460693	NA	-	-	-	-	-	-	-	-	--
MSTRG.30435	--	0	1	NA	0	1	NA	0	1	NA	0	1	NA	0.077561	0.945539	NA	0.212171	0.828128	NA	0.390719	0.569194	NA	1.09239	0.000221067	Up	-	-	-	-	-	-	-	-	--
MSTRG.3046	--	1.43438	4.14e-60	Up	0.622786	2.21e-09	NA	1.57421	3.95e-71	Up	0.894225	1.18e-26	NA	1.22157	6.05e-44	Up	0.550513	1.94e-06	NA	1.02989	1e-22	Up	0.510684	4.09e-06	NA	PREDICTED: transposon [Prunus dulcis]	-	-	-	-	-	-	-	--
MSTRG.30488	SAC9	0.953878	1.75e-34	NA	0.496205	1.71e-10	NA	1.02795	4.06e-36	Up	1.07783	1.03e-58	Up	0.715412	1.69e-22	NA	0.587782	7.46e-13	NA	0.799758	1.08e-23	NA	1.0197	8.27e-52	Up	PREDICTED: pectin acetylesterase 8-like [Nicotiana tabacum]	-	-	-	-	GO:0016020//membrane;GO:0044424//intracellular part	GO:0016772//transferase activity, transferring phosphorus-containing groups;GO:0016788//hydrolase activity, acting on ester bonds	GO:0006464//cellular protein modification process;GO:0006650//glycerophospholipid metabolic process;GO:0006950//response to stress;GO:0009642//response to light intensity;GO:0048017//inositol lipid-mediated signaling	--
MSTRG.30505	--	0.274374	0.814323	NA	0.316536	0.671328	NA	0.819428	0.0822593	NA	0.314873	0.255139	NA	0.185996	0.840596	NA	0.650289	0.115263	NA	1.10333	0.00110161	Up	0.00588456	0.883083	NA	-	-	-	-	-	-	-	-	--
MSTRG.30506	--	0.211713	0.823107	NA	0.195745	0.719219	NA	-0.0129308	0.937351	NA	-1.05912	0.0257955	Down	-0.313913	0.351573	NA	0.322732	0.375833	NA	0.221588	0.718642	NA	-1.08696	0.00148336	Down	-	-	-	-	-	-	-	-	--
MSTRG.30521	--	0.0322012	0.98601	NA	0.352467	0.574294	NA	0.79578	0.0448568	NA	0.580709	0.0367256	NA	0.111169	0.921895	NA	0.995333	0.00223784	NA	1.13428	0.000844613	Up	1.02586	0.000689174	Up	-	-	-	-	-	-	-	-	--
MSTRG.30523	--	-0.0496579	0.93754	NA	-0.302066	0.800738	NA	-0.126024	0.852493	NA	-1.10109	0.0627967	NA	0.0146097	0.998726	NA	-0.410558	0.421206	NA	-0.908727	0.038971	NA	-1.12921	0.0213944	Down	-	-	-	-	-	-	-	-	--
MSTRG.30547	--	1.1654	1.9e-06	Up	0.683143	0.0232314	NA	1.2994	1.28e-08	Up	0.698876	0.00060336	NA	0.826641	1.19e-06	NA	1.02205	2.92e-10	Up	1.31669	7.28e-16	Up	1.11306	7.35e-13	Up	PREDICTED: interactor of constitutive active ROPs 3-like [Nicotiana tabacum]	-	-	-	-	-	-	-	--
MSTRG.30548	--	0	1	NA	0	1	NA	0	1	NA	0	1	NA	0.253033	0.912547	NA	1.26085	0.0976431	NA	1.59613	0.0187867	Up	1.9736	0.000172518	Up	-	-	-	-	-	-	-	-	--
MSTRG.30598	--	0.734106	0.101202	NA	0.357801	0.569507	NA	-0.170946	0.794685	NA	-1.33628	0.0306817	Down	-0.372477	0.536196	NA	0.286952	0.734666	NA	0.333972	0.710417	NA	-0.491921	0.46173	NA	-	-	-	-	-	-	-	-	--
MSTRG.30658	--	-0.318754	0.898933	NA	1.37802	0.0419715	Up	0.115966	0.962602	NA	-2.24159	0.115265	NA	0.626322	0.670575	NA	0.280677	0.927011	NA	0.735028	0.634097	NA	-3.75974	0.0457059	Down	PREDICTED: cell wall protein RBR3-like [Nicotiana attenuata]	-	-	-	-	-	-	-	--
MSTRG.3071	--	0	0.971207	NA	-1.06178	0.305734	NA	0.461786	0.643862	NA	3.24793	5.22e-34	Up	0.831877	0.110967	NA	-0.750771	0.352611	NA	-0.434403	0.642457	NA	2.60271	9.34e-18	Up	-	-	-	-	-	-	-	-	--
MSTRG.30722	--	-0.342831	0.222848	NA	-0.264906	0.688591	NA	0.16498	0.744154	NA	0.141855	0.168698	NA	-0.164797	0.836752	NA	0.991322	0.0112401	NA	1.01077	0.0127731	Up	0.875845	0.0243821	NA	-	-	-	-	-	-	-	-	--
MSTRG.30771	--	1.848	0.0836635	NA	0.713696	0.734927	NA	2	0.0333728	Up	6.50906	6.37e-41	Up	1.0984	0.0553921	NA	-0.736966	0.506083	NA	-1.08746	0.249477	NA	3.95474	4.82e-39	Up	PREDICTED: protein FAR1-RELATED SEQUENCE 4-like, partial [Nicotiana tabacum]	-	-	-	-	-	-	-	--
MSTRG.30785	--	0.501931	0.875369	NA	-0.0194962	0.985358	NA	0.808737	0.615527	NA	2.46733	0.000121803	Up	1.11474	0.234374	NA	1.09699	0.301535	NA	1.48611	0.0987373	NA	1.80599	0.00804167	Up	-	-	-	-	-	-	-	-	--
MSTRG.3079	--	-0.787677	1.18e-05	NA	-0.29693	0.382505	NA	0.0390902	0.990486	NA	-1.43742	9.86e-09	Down	-0.803111	4.24e-06	NA	-0.299501	0.0883671	NA	0.15065	0.74489	NA	-0.892809	6.92e-05	NA	hypothetical protein COCNU_04G012580 [Cocos nucifera]	-	-	-	-	-	-	-	--
MSTRG.3085	--	0.415037	0.573641	NA	-0.048363	0.998539	NA	0.881657	0.0123289	NA	1.22917	6.97e-07	Up	0.670823	0.0157566	NA	0.120702	0.904464	NA	0.266433	0.679837	NA	1.20134	1.19e-08	Up	-	-	-	-	-	-	-	-	--
MSTRG.30982	--	3.44392	0.224922	NA	2.91254	0.481183	NA	2.28758	0.614002	NA	4.15094	0.0222254	Up	-1.81876	0.54384	NA	-0.465123	0.915012	NA	0.220769	0.958123	NA	1.39502	0.280337	NA	-	-	-	-	-	-	-	-	--
MSTRG.30986	UBQ8	0.0877915	0.944516	NA	0.313185	0.286882	NA	0.74721	0.0012611	NA	1.54071	1.6e-24	Up	-0.103991	0.787623	NA	0.72306	0.00100707	NA	0.830724	0.000148002	NA	1.46894	1.7e-19	Up	polyubiquitin 4 UBQ4 [Arabidopsis thaliana]	-	-	-	-	GO:0043231//intracellular membrane-bounded organelle	-	GO:0006605//protein targeting;GO:0009411//response to UV;GO:0019941//modification-dependent protein catabolic process;GO:0036211//protein modification process	--
MSTRG.3099	--	1.07132	0.250306	NA	-0.278716	0.947899	NA	-0.0597062	0.960685	NA	1.3566	0.0204373	Up	-0.259192	0.842753	NA	-0.430077	0.751834	NA	-0.556393	0.63655	NA	0.00639777	0.942712	NA	PREDICTED: uncharacterized protein LOC104231117 [Nicotiana sylvestris]	-	-	-	-	-	-	-	--
MSTRG.31009	--	0.514573	0.932789	NA	1.16993	0.717399	NA	2.66025	0.0364394	Up	1.93411	0.113569	NA	0.574236	0.742155	NA	0.574236	0.779024	NA	0.328326	0.923206	NA	0.530515	0.624045	NA	HIPL1 protein [Capsicum chinense]	-	-	-	-	-	-	-	--
MSTRG.31020	--	2.13575	3.63e-87	Up	0.919809	1.39e-12	NA	-0.51697	0.0049748	NA	-4.4114	6.6e-31	Down	2.73825	2.32e-250	Up	0.461928	0.00143251	NA	0.319177	0.159157	NA	-3.19592	2.35e-36	Down	PREDICTED: centrosomal protein of 112 kDa-like, partial [Nicotiana tabacum]	-	-	-	-	-	-	-	--
MSTRG.31038	RE2	0.801316	3.02e-05	NA	0.185774	0.593448	NA	0.719139	0.000384829	NA	2.01155	9.02e-60	Up	0.732554	9.45e-06	NA	0.153104	0.695386	NA	0.367456	0.139983	NA	1.54022	1.71e-33	Up	Retrovirus-related Pol polyprotein from transposon TNT 1-94 [Vitis vinifera]	-	-	-	-	-	-	-	--
MSTRG.31077	JGB	0.719892	0.748386	NA	1.50748	0.175882	NA	2.11548	0.0107912	Up	3.7622	9.11e-13	Up	0.655665	0.637806	NA	0.970047	0.392569	NA	1.18521	0.250298	NA	3.49492	1.2e-14	Up	PREDICTED: vegetative incompatibility protein HET-E-1-like isoform X1 [Nicotiana tabacum]	-	-	-	-	GO:0043234//protein complex;GO:0044424//intracellular part	GO:0004683//calmodulin-dependent protein kinase activity	GO:0008152//metabolic process;GO:0009725//response to hormone	--
MSTRG.3108	--	0.104017	0.783381	NA	0.628511	5.22e-21	NA	-0.11664	0.143853	NA	-0.31742	0.186103	NA	1.27895	1.99e-73	Up	0.404662	4.93e-06	NA	0.403061	8.64e-05	NA	0.339267	3.18e-06	NA	PREDICTED: polyvinylalcohol dehydrogenase-like [Nicotiana tabacum]	-	-	-	-	-	-	-	--
MSTRG.31130	--	1.04244	0.436377	NA	1.2007	0.312534	NA	0.425764	0.843425	NA	1.72181	0.0158255	Up	0.495365	0.00812533	NA	0.254607	0.348701	NA	0.189442	0.668877	NA	1.13715	3.66e-17	Up	Transposase, Ptta/En/Spm, plant [Corchorus olitorius]	-	-	-	-	-	-	-	--
MSTRG.31131	--	0.0528607	0.998394	NA	-0.0147592	0.981152	NA	0.56649	0.119466	NA	1.25198	3.49e-09	Up	0.316291	0.674224	NA	-0.14799	0.867256	NA	0.356081	0.647876	NA	1.28777	2.34e-05	Up	Glyoxylate/succinic semialdehyde reductase 1, partial [Capsicum annuum]	Metabolism;Metabolism;Metabolism;Metabolism	ko01100//Metabolic pathways;ko01200//Carbon metabolism;ko00630//Glyoxylate and dicarboxylate metabolism;ko00650//Butanoate metabolism	ko01100//Metabolic pathways;ko01200//Carbon metabolism;ko00630//Glyoxylate and dicarboxylate metabolism;ko00650//Butanoate metabolism	K18121;K18121;K18121;K18121	-	-	-	--
MSTRG.31147	--	2.68182	0.268043	NA	2.39993	0.41758	NA	2.54432	0.297851	NA	4.75785	8.16e-05	Up	2.26679	0.403466	NA	3.07146	0.121008	NA	2.53138	0.336439	NA	5.02791	7.46e-05	Up	PREDICTED: uncharacterized protein LOC107786058 [Nicotiana tabacum]	-	-	-	-	-	-	-	--
MSTRG.31183	pol	0.208172	0.753269	NA	0.0998227	0.823206	NA	0.51285	0.101317	NA	1.44171	1.18e-15	Up	0.0368653	0.997963	NA	-0.0136426	0.927011	NA	-0.0378321	0.923206	NA	1.03852	1.41e-08	Up	OSIGBa0114M03.4 [Oryza sativa]	-	-	-	-	-	-	-	--
MSTRG.31189	--	1	0.368927	NA	0.251539	0.945174	NA	1.34915	0.100997	NA	3.25514	7.72e-16	Up	0.874469	0.0291553	NA	-0.777608	0.204821	NA	-0.204141	0.806326	NA	2.16323	9.34e-17	Up	gag/pol polyprotein [Gossypium australe]	-	-	-	-	-	-	-	--
MSTRG.31190	--	0.95633	0.0936757	NA	0.465435	0.720943	NA	1.23744	0.0181059	Up	2.70044	2.47e-21	Up	0.969519	0.0163942	NA	-0.332017	0.600789	NA	0.879487	0.144978	NA	2.63599	7.82e-24	Up	No pollen germination related 2 [Hibiscus syriacus]	-	-	-	-	-	-	-	--
MSTRG.31233	--	1.61633	0.0229588	Up	-0.507795	0.897808	NA	0.672114	0.597181	NA	-0.358048	0.889201	NA	0.230484	0.911331	NA	-1.75987	0.0971244	NA	-0.859402	0.466432	NA	-0.933402	0.390012	NA	uncharacterized protein LOC104109927 [Nicotiana tomentosiformis]	-	-	-	-	-	-	-	--
MSTRG.31250	--	-0.166851	0.941465	NA	0.340519	0.815209	NA	-0.00988151	0.923249	NA	-2.67119	0.0824349	NA	-0.280472	0.767183	NA	-0.640833	0.537042	NA	-0.73103	0.421215	NA	-1.76962	0.0396386	Down	-	-	-	-	-	-	-	-	--
MSTRG.31325	--	1.08746	0.735065	NA	1.58496	0.445545	NA	1.52725	0.414878	NA	2.30485	0.027825	Up	0.594794	0.713909	NA	-0.135655	0.940938	NA	0.174029	0.948108	NA	0.458759	0.662972	NA	-	-	-	-	-	-	-	-	--
MSTRG.31334	--	0.937069	0.354531	NA	-1.31316	0.462228	NA	-1.03562	0.432832	NA	-2.27009	0.148332	NA	1.52624	0.0046663	Up	0.29956	0.856694	NA	-0.0248747	0.963301	NA	-0.847997	0.413878	NA	PREDICTED: translation initiation factor IF-2-like [Nicotiana tabacum]	-	-	-	-	-	-	-	--
MSTRG.31340	--	0.817986	1.48e-05	NA	0.54106	0.0185442	NA	1.27478	2.07e-13	Up	1.72235	1.69e-36	Up	1.07411	1.96e-06	Up	0.613645	0.00206181	NA	0.809836	0.000332332	NA	1.72562	3.03e-29	Up	DNA helicase Pif1-like [Trema orientale]	-	-	-	-	-	-	-	--
MSTRG.31345	--	-1.39768	3.32e-07	Down	-0.591045	0.116698	NA	0.0795486	0.93211	NA	-1.61335	6.1e-06	Down	-0.685763	0.0146904	NA	-0.145788	0.752408	NA	-0.0819416	0.844691	NA	-0.773819	0.0212415	NA	-	-	-	-	-	-	-	-	--
MSTRG.3135	--	0.87215	0.0299651	NA	0.844026	0.0211538	NA	1.49498	5.29e-07	Up	0.676584	0.0182821	NA	0	1	NA	0	1	NA	0	1	NA	0	1	NA	-	-	-	-	-	-	-	-	--
MSTRG.31362	--	0.36257	0.587047	NA	-0.192359	0.904746	NA	-0.333984	0.497419	NA	0.47625	0.05352	NA	0.592165	0.343777	NA	-0.0174346	0.967533	NA	0.589288	0.423404	NA	1.12246	0.00330885	Up	hypothetical protein A4A49_38631 [Nicotiana attenuata]	-	-	-	-	-	-	-	--
MSTRG.3140	TCX5	-0.349074	0.85956	NA	0.993658	0.240801	NA	1.27302	0.0895049	NA	1.80916	0.00011844	Up	-0.0190081	0.971648	NA	0.194061	0.907983	NA	0.502056	0.617301	NA	0.844636	0.0907774	NA	protein tesmin/TSO1-like CXC 5 isoform X5 [Nicotiana tomentosiformis]	-	-	-	-	-	-	-	--
MSTRG.31402	--	0.436603	0.134873	NA	0.393145	0.515967	NA	1.4085	1.74e-08	Up	2.67299	3.58e-55	Up	0.805781	0.0318582	NA	0.628355	0.194639	NA	0.738066	0.0456461	NA	1.8105	1.62e-20	Up	-	-	-	-	-	-	-	-	--
MSTRG.31417	--	0.427421	0.874387	NA	-0.720477	0.824905	NA	0.434801	0.823061	NA	2.16882	9.66e-05	Up	-0.402828	0.677466	NA	-1.63063	0.0398254	Down	-0.791099	0.377121	NA	1.24556	0.00480621	Up	Stimulated by retinoic acid protein [Actinidia chinensis var. chinensis] [Actinidia chinensis]	-	-	-	-	-	-	-	--
MSTRG.31422	PSK3	1.18057	0.860505	NA	0.736966	0.947899	NA	1.88753	0.54834	NA	3.71882	0.00880801	Up	0.158698	0.995221	NA	-7.16323	0.690081	NA	1.23195	0.80831	NA	2.30844	0.159755	NA	PREDICTED: phytosulfokines 3-like [Nicotiana tabacum]	-	-	-	-	GO:0043231//intracellular membrane-bounded organelle	-	GO:0044763//single-organism cellular process;GO:0044765//single-organism transport;GO:0050789//regulation of biological process;GO:0071702//organic substance transport	--
MSTRG.31438	--	0.252158	0.885438	NA	0.371828	0.670335	NA	0.340385	0.718076	NA	-1.58806	0.0446554	Down	0.106915	0.92716	NA	0.547488	0.38284	NA	0.641388	0.3124	NA	-0.887371	0.203677	NA	-	-	-	-	-	-	-	-	--
MSTRG.31439	--	0.211504	0.904625	NA	0.651732	0.264824	NA	0.530807	0.421912	NA	1.55038	8.97e-07	Up	0.100327	0.930655	NA	0.14665	0.921488	NA	0.454566	0.528535	NA	1.12776	0.000411081	Up	uncharacterized protein LOC108945116 [Nicotiana tomentosiformis]	-	-	-	-	-	-	-	--
MSTRG.3144	--	-3.29418	0.00312173	Down	-0.599038	0.733349	NA	-1.01408	0.298576	NA	-1.26865	0.211927	NA	-4.0268	0.0380838	Down	-0.0358452	0.984962	NA	0.785698	0.651153	NA	0.0606628	0.942712	NA	uncharacterized protein LOC104101283 [Nicotiana tomentosiformis]	-	-	-	-	-	-	-	--
MSTRG.31442	--	-1.06529	0.620713	NA	0.0501858	0.982101	NA	1.59345	0.0904936	NA	1.44661	0.0478437	Up	0.225067	0.932404	NA	1.39855	0.273345	NA	1.76664	0.114756	NA	2.02323	0.021117	Up	-	-	-	-	-	-	-	-	--
MSTRG.31448	RE1	0.149805	0.107966	NA	0.163352	0.621679	NA	0.168246	0.187659	NA	0.328775	0.00212708	NA	0.184083	0.621643	NA	1.29609	0.00598994	Up	1.14215	0.049926	Up	1.35066	0.00314317	Up	PREDICTED: uncharacterized mitochondrial protein AtMg00810-like [Nicotiana tabacum]	-	-	-	-	-	-	-	--
MSTRG.31474	--	1.13327	0.782002	NA	-1.78427	0.849991	NA	0.600393	0.900077	NA	7.63405	5.61e-25	Up	0.349942	0.921895	NA	-0.5025	0.912914	NA	-1.58496	0.654577	NA	6.39803	7.71e-28	Up	PREDICTED: replication protein A 70 kDa DNA-binding subunit A-like isoform X1 [Nicotiana tabacum]	-	-	-	-	-	-	-	--
MSTRG.3148	--	0.309684	0.976379	NA	-0.595158	0.580412	NA	-0.351005	0.388384	NA	1.24828	0.000537702	Up	-0.394279	0.773127	NA	-0.427638	0.661158	NA	-0.427638	0.749175	NA	0.916061	0.00517847	NA	-	-	-	-	-	-	-	-	--
MSTRG.31485	--	0.581665	0.467391	NA	-0.24731	0.915691	NA	0.677454	0.268502	NA	1.22592	0.000341309	Up	0.111893	0.926275	NA	0.349584	0.69894	NA	0.417363	0.64036	NA	1.17096	0.00195917	Up	FBD-like protein [Artemisia annua]	Environmental Information Processing	ko04075//Plant hormone signal transduction	ko04075//Plant hormone signal transduction	K14488	-	-	-	--
MSTRG.31492	--	-0.295456	0.838595	NA	-0.169925	0.953152	NA	-0.83523	0.380409	NA	-2.6845	0.010943	Down	-0.328623	0.793151	NA	-0.351165	0.806524	NA	0.0610294	0.989326	NA	-2.07306	0.0492291	Down	hypothetical protein A4A49_30830, partial [Nicotiana attenuata]	-	-	-	-	-	-	-	--
MSTRG.31578	--	-0.122757	0.837485	NA	-0.0244607	0.985358	NA	-0.431298	0.308376	NA	-1.98748	0.000301687	Down	0	1	NA	0	1	NA	0	1	NA	0	1	NA	-	-	-	-	-	-	-	-	--
MSTRG.3160	--	0	1	NA	6.59495	0.678342	NA	7.82443	0.10445	NA	11.1799	6.85e-09	Up	0	1	NA	0	1	NA	0	1	NA	8.70275	0.00340659	Up	PREDICTED: translation initiation factor IF-2-like [Nicotiana tabacum]	-	-	-	-	-	-	-	--
MSTRG.31675	--	0.189695	0.93754	NA	0.517399	0.630239	NA	0.152003	0.93419	NA	-2.39941	0.0139189	Down	-0.576029	0.673162	NA	-1.00899	0.449597	NA	-0.761061	0.597165	NA	-2.04551	0.124469	NA	-	-	-	-	-	-	-	-	--
MSTRG.3171	--	0	1	NA	0	1	NA	0	1	NA	9.95613	9.24e-08	Up	-3.73697	0.921895	NA	-0.415037	0.996776	NA	0	0.982643	NA	6.21432	4.13e-06	Up	ty1-copia retrotransposon protein [Cucumis melo var. makuwa] [Cucumis melo]	-	-	-	-	-	-	-	--
MSTRG.31711	--	-1.4678	1.99e-05	Down	-1.62301	1e-05	Down	-0.594382	0.0776385	NA	-1.38374	0.00171757	Down	-1.07741	0.000358526	Down	-1.1464	4.99e-05	Down	-1.23337	2.61e-05	Down	-1.02234	0.00145265	Down	-	-	-	-	-	-	-	-	--
MSTRG.31712	--	-0.56528	0.41818	NA	-1.13276	0.0897566	NA	-0.33787	0.672146	NA	0.178706	0.418579	NA	-1.35453	8.69e-05	Down	-1.35453	0.000221658	Down	-1.00808	0.00524314	Down	-0.601173	0.217602	NA	PREDICTED: DNA-(apurinic or apyrimidinic site) lyase 2-like [Nicotiana sylvestris]	Genetic Information Processing	ko03010//Ribosome	ko03010//Ribosome	K02989	-	-	-	--
MSTRG.31723	--	1.22556	0.00344034	Up	0.449307	0.578976	NA	0.606989	0.321802	NA	0.695309	0.0420181	NA	0.553691	0.489523	NA	-0.0691244	0.941607	NA	0.105709	0.96844	NA	0.530515	0.322082	NA	-	-	-	-	-	-	-	-	--
MSTRG.31741	--	0.594665	0.712305	NA	0.409185	0.84101	NA	1.07954	0.235952	NA	1.56141	0.00379342	Up	0.359013	0.775004	NA	0.523736	0.602736	NA	0.623086	0.531359	NA	0.852873	0.144686	NA	-	-	-	-	-	-	-	-	--
MSTRG.31818	--	-0.669307	0.383207	NA	-3.51858	2.49e-05	Down	-6.17393	1.65e-05	Down	-11.2328	5.74e-07	Down	0	1	NA	0	1	NA	0	1	NA	0	1	NA	PttB, partial [Petunia x hybrida]	-	-	-	-	-	-	-	--
MSTRG.31826	--	0.0498889	0.999969	NA	-0.0461485	0.998054	NA	-0.60921	0.501844	NA	-2.182	0.0311221	Down	-0.183164	0.895452	NA	-0.0594718	0.957903	NA	0.503153	0.606246	NA	-2.22795	0.0211595	Down	-	-	-	-	-	-	-	-	--
MSTRG.31847	--	-5.54432	0.93754	NA	-5.54432	0.957016	NA	-5.54432	0.937351	NA	-5.54432	0.934542	NA	0.432268	0.723084	NA	0.359307	0.790195	NA	0.306378	0.864014	NA	-2.87003	0.01124	Down	6-phospho-3-hexuloisomerase [Handroanthus impetiginosus]	-	-	-	-	-	-	-	--
MSTRG.31865	--	0.822357	0.627239	NA	0.636801	0.782937	NA	-0.368867	0.867429	NA	1.52814	0.0335133	Up	0.555647	0.674555	NA	-0.415037	0.815353	NA	-0.71843	0.648251	NA	0.34659	0.684305	NA	-	-	-	-	-	-	-	-	--
MSTRG.31870	--	-0.352672	0.722774	NA	-0.583225	0.659221	NA	-1.19712	0.0962051	NA	-10.4339	8.69e-06	Down	-0.30117	0.833286	NA	-0.464668	0.772051	NA	-0.0935741	0.938146	NA	-1.7866	0.145476	NA	PREDICTED: uncharacterized protein LOC107772266 isoform X1 [Nicotiana tabacum]	-	-	-	-	-	-	-	--
MSTRG.31891	--	0.180449	0.510282	NA	-0.514126	0.00113203	NA	-0.595447	2.45e-06	NA	-1.16471	8.46e-12	Down	0.653975	1.38e-08	NA	-0.364063	0.00501411	NA	-0.00733131	0.88153	NA	-0.444234	0.0113273	NA	PREDICTED: RNA polymerase II-associated factor 1 homolog [Nicotiana tabacum]	-	-	-	-	-	-	-	--
MSTRG.31910	--	0.731662	0.273312	NA	0.144705	0.924448	NA	0.759293	0.18641	NA	1.41917	2.41e-05	Up	-0.0405077	0.936358	NA	-0.0380932	0.938479	NA	-0.313728	0.639906	NA	0.387161	0.321761	NA	-	-	-	-	-	-	-	-	--
MSTRG.31921	--	0.243669	0.93754	NA	-0.490051	0.925409	NA	1.18903	0.317812	NA	2.8528	2.21e-07	Up	0.536501	0.790034	NA	0.293047	0.922039	NA	0.472371	0.859832	NA	2.88682	1.23e-06	Up	-	-	-	-	-	-	-	-	--
MSTRG.3196	--	0	1	NA	0	1	NA	5.05889	0.900077	NA	11.3049	1.27e-08	Up	-4.54432	0.921895	NA	-4.54432	0.927011	NA	0.36257	0.982643	NA	4.26946	0.0293922	Up	PREDICTED: uncharacterized protein LOC107786058 [Nicotiana tabacum]	-	-	-	-	-	-	-	--
MSTRG.31981	--	-0.107867	0.906223	NA	-0.233156	0.913574	NA	0.326376	0.706706	NA	0.502646	0.11442	NA	0.599798	0.282469	NA	0.0166787	0.999024	NA	0.224787	0.891502	NA	1.18353	0.00161546	Up	-	-	-	-	-	-	-	-	--
MSTRG.32036	--	0.590902	0.371147	NA	-0.419807	0.757852	NA	0.32763	0.69653	NA	0.637557	0.0510525	NA	0.250095	0.850729	NA	0.71934	0.223745	NA	1.29383	0.0113765	Up	0.902763	0.0325665	NA	-	-	-	-	-	-	-	-	--
MSTRG.32080	--	-0.0871107	0.93754	NA	0.129283	0.94722	NA	-0.756826	0.356739	NA	-1.90197	0.0318162	Down	-0.0462355	0.951645	NA	0.180887	0.917337	NA	0.00534332	0.981846	NA	-1.26036	0.137699	NA	-	-	-	-	-	-	-	-	--
MSTRG.321	--	0.673725	0.0586566	NA	-0.673659	0.254765	NA	0.235412	0.750481	NA	2.549	1.38e-45	Up	0.499745	0.0691725	NA	-0.72649	0.0218768	NA	-0.283528	0.40162	NA	1.87438	6.53e-32	Up	plant intracellular Ras-group-related LRR protein 6-like [Nicotiana tomentosiformis]	-	-	-	-	-	-	GO:0044786//cell cycle DNA replication	--
MSTRG.32205	--	-0.659601	0.433627	NA	-1.45741	0.0850137	NA	-2.94062	0.000543695	Down	-11.2167	5.29e-06	Down	-0.699464	0.241166	NA	-2.0252	0.0012748	Down	-1.68182	0.00489562	Down	-5.04439	4.47e-05	Down	hypothetical protein A4A49_37040 [Nicotiana attenuata]	-	-	-	-	-	-	-	--
MSTRG.32206	--	-0.586719	0.00101375	NA	-1.52044	6.08e-13	Down	-1.52919	8.5e-14	Down	-4.67102	7.07e-28	Down	-0.972496	3.71e-12	NA	-1.49019	1.22e-21	Down	-1.23296	5.25e-15	Down	-3.76407	9.4e-45	Down	hypothetical protein A4A49_41195 [Nicotiana attenuata]	-	-	-	-	-	-	-	--
MSTRG.32250	--	0.86953	2.1e-06	NA	0.304781	0.144835	NA	0.935834	1.09e-08	NA	1.41871	1.17e-29	Up	0.339036	0.0917204	NA	0.0385918	0.982061	NA	-0.0488711	0.832077	NA	0.524485	0.000145321	NA	PREDICTED: uncharacterized protein LOC109244844 [Nicotiana attenuata]	-	-	-	-	-	-	-	--
MSTRG.32259	--	0.401985	0.147243	NA	0.00560815	0.864788	NA	0.371905	0.155523	NA	1.46389	4.14e-24	Up	0.426522	0.222908	NA	0.623793	0.0264785	NA	0.51697	0.125249	NA	1.06933	7.11e-08	Up	-	-	-	-	-	-	-	-	--
MSTRG.32277	--	0.348151	0.468972	NA	0.16122	0.751082	NA	0.812129	0.00105512	NA	1.75282	1.45e-26	Up	0.194477	0.725216	NA	-0.13355	0.754424	NA	0.107334	0.923206	NA	1.01821	1.17e-07	Up	PREDICTED: protein RCC2 homolog [Nicotiana tabacum]	-	-	-	-	-	-	-	--
MSTRG.32278	PIF1	0.692676	1.1e-13	NA	0.101647	0.252324	NA	0.635631	1.44e-15	NA	1.59363	1.22e-128	Up	0.505169	9.66e-12	NA	-0.0605729	0.900699	NA	0.238414	0.000580612	NA	1.14481	1.15e-54	Up	DNA helicase Pif1-like [Trema orientale]	-	-	-	-	-	-	-	--
MSTRG.32302	HTR2	-0.469857	1.36e-13	NA	-0.675995	3.3e-20	NA	-1.18655	3.29e-60	Down	-4.13318	2.41e-191	Down	-0.545062	2.17e-15	NA	-0.618777	3.32e-19	NA	-0.464099	1.47e-11	NA	-2.68857	9.33e-128	Down	Histone-fold, partial [Arabidopsis thaliana x Arabidopsis arenosa]	-	-	-	-	GO:0000785//chromatin;GO:0030529//intracellular ribonucleoprotein complex;GO:0043231//intracellular membrane-bounded organelle	GO:0003676//nucleic acid binding;GO:0046983//protein dimerization activity	GO:0010467//gene expression	--
MSTRG.32312	--	-0.247289	0.865437	NA	-0.0679656	0.985358	NA	-1.3029	0.0890685	NA	-2.09771	0.0159329	Down	-0.598637	0.356623	NA	-0.260942	0.772394	NA	-0.152236	0.892166	NA	-1.28881	0.0535283	NA	-	-	-	-	-	-	-	-	--
MSTRG.32321	--	1.56782	0.000655552	Up	0.618646	0.437537	NA	1.52504	0.000769731	Up	1.03368	0.0163869	Up	1.48814	0.00580644	Up	1.07039	0.130903	NA	1.4245	0.0222532	Up	0.654146	0.351484	NA	Defective-in-cullin neddylation protein [Vigna unguiculata]	-	-	-	-	-	-	-	--
MSTRG.32356	--	1.06212	0.150708	NA	-0.293359	0.945174	NA	0.282143	0.880227	NA	0.815575	0.156821	NA	1.54324	0.00141525	Up	-0.139403	0.927011	NA	0.0829894	0.982643	NA	-0.2367	0.866157	NA	PREDICTED: uncharacterized protein LOC107770215 isoform X2 [Nicotiana tabacum]	-	-	-	-	-	-	-	--
MSTRG.32395	--	-0.190684	0.925586	NA	-0.263034	0.947899	NA	-0.447459	0.759764	NA	-3.54432	0.0220426	Down	-0.904422	0.413579	NA	0.0517614	0.982902	NA	0.424885	0.788033	NA	-2.60486	0.0380482	Down	-	-	-	-	-	-	-	-	--
MSTRG.32408	--	0	1	NA	0	1	NA	4.73697	0.900077	NA	0	1	NA	0.375758	0.609372	NA	0.701357	0.176472	NA	1.02072	0.0271656	Up	1.25606	0.000138881	Up	-	-	-	-	-	-	-	-	--
MSTRG.32415	FRK2	-0.315502	0.946553	NA	-7.54432	0.697304	NA	1.25873	0.640773	NA	2.4021	0.0621357	NA	1.85415	0.552308	NA	1.2303	0.810672	NA	2	0.575011	NA	3.51388	0.0279572	Up	PREDICTED: fructokinase-2 isoform X2 [Nicotiana sylvestris]	Metabolism;Metabolism;Metabolism;Metabolism;Metabolism	ko01100//Metabolic pathways;ko01110//Biosynthesis of secondary metabolites;ko00500//Starch and sucrose metabolism;ko00520//Amino sugar and nucleotide sugar metabolism;ko00051//Fructose and mannose metabolism	ko01100//Metabolic pathways;ko01110//Biosynthesis of secondary metabolites;ko00500//Starch and sucrose metabolism;ko00520//Amino sugar and nucleotide sugar metabolism;ko00051//Fructose and mannose metabolism	K00847;K00847;K00847;K00847;K00847	GO:0005911//cell-cell junction;GO:0016020//membrane;GO:0043231//intracellular membrane-bounded organelle;GO:0044444//cytoplasmic part	GO:0004396//hexokinase activity;GO:0032550//purine ribonucleoside binding	GO:0005982//starch metabolic process;GO:0009746//response to hexose;GO:0016310//phosphorylation;GO:0019321//pentose metabolic process;GO:0030001//metal ion transport;GO:0034285//response to disaccharide	--
MSTRG.32421	--	1.52039	0.252044	NA	-1.20309	0.772072	NA	0.277534	0.930676	NA	1.32484	0.180686	NA	1.25449	0.27982	NA	-0.81876	0.715837	NA	0.611228	0.816684	NA	2.02534	0.00894396	Up	PREDICTED: pentatricopeptide repeat-containing protein At2g13420, mitochondrial-like [Nicotiana sylvestris]	-	-	-	-	-	-	-	--
MSTRG.32453	--	0.365569	0.539757	NA	0.18089	0.784792	NA	-0.0494687	0.904182	NA	-1.12602	0.0225536	Down	-0.522953	0.284323	NA	0.10343	0.927011	NA	0.547103	0.255128	NA	-0.140675	0.923666	NA	-	-	-	-	-	-	-	-	--
MSTRG.32459	--	0.0384741	0.992417	NA	-0.0801703	0.985358	NA	0.980371	0.114992	NA	1.09737	0.00918205	Up	-0.0205369	0.966801	NA	0.473727	0.522162	NA	0.555781	0.463533	NA	1.30861	0.000314694	Up	-	-	-	-	-	-	-	-	--
MSTRG.32475	--	0.433475	0.843181	NA	0.528729	0.427181	NA	0.562627	0.382357	NA	0.713583	0.0320912	NA	0.361382	0.521797	NA	0.438884	0.425143	NA	0.497372	0.375671	NA	1.06639	0.000247028	Up	-	-	-	-	-	-	-	-	--
MSTRG.32476	--	0.889933	1.63e-05	NA	0.0892673	0.815071	NA	0.704145	0.000799561	NA	1.29924	5.3e-19	Up	0.732253	0.000119267	NA	0.593648	0.00162204	NA	0.468904	0.0576813	NA	1.00457	8.87e-10	Up	-	-	-	-	-	-	-	-	--
MSTRG.3250	--	-0.213694	0.739994	NA	-0.191546	0.921319	NA	0.539076	0.238554	NA	1.09424	1.02e-05	Up	-0.130131	0.850058	NA	0.38311	0.491167	NA	1.15677	0.000429754	Up	1.48088	6.37e-09	Up	-	-	-	-	-	-	-	-	--
MSTRG.32512	--	-0.186769	0.93754	NA	0.245756	0.947899	NA	1.72559	0.0208347	Up	1.47434	0.0234261	Up	-0.229482	0.9468	NA	-2.28011	0.576624	NA	0.556393	0.921994	NA	0.934905	0.61247	NA	Stromal processing peptidase, chloroplastic, partial [Glycine soja]	-	-	-	-	-	-	-	--
MSTRG.32535	--	2.03602	6.16e-06	Up	0.710794	0.442417	NA	1.28582	0.0466559	Up	4.0779	5.82e-45	Up	1.96484	0.00177841	Up	0.994647	0.366619	NA	0.967579	0.410114	NA	2.91187	2.1e-09	Up	Ribosomal protein [Trema orientale]	-	-	-	-	GO:0005622//intracellular	-	-	--
MSTRG.32541	--	-0.817522	0.234238	NA	-0.367209	0.824276	NA	-0.0769897	0.929388	NA	-1.72754	0.0179329	Down	-0.608421	0.315227	NA	-0.339486	0.645724	NA	-0.315157	0.702372	NA	-1.35428	0.0306408	Down	hypothetical protein EJD97_005992 [Solanum chilense]	-	-	-	-	-	-	-	--
MSTRG.32548	--	0.207513	0.923456	NA	-0.596968	0.633343	NA	-0.119024	0.900077	NA	0.920816	0.0118135	NA	0.475524	0.346526	NA	0.462086	0.405032	NA	0.253928	0.790901	NA	1.26281	9e-06	Up	PREDICTED: jacalin-related lectin 3-like [Nicotiana sylvestris]	-	-	-	-	-	-	-	--
MSTRG.32549	--	0.38196	0.0184435	NA	-0.0311946	0.97801	NA	0.507155	0.000167336	NA	1.30882	1.34e-50	Up	0.326516	0.000713262	NA	0.02409	0.996776	NA	0.198258	0.105139	NA	1.03166	3.85e-62	Up	-	-	-	-	-	-	-	-	--
MSTRG.32578	--	0.0141211	0.984172	NA	-1.00949	0.249955	NA	-0.146757	0.872226	NA	-0.679018	0.479346	NA	-0.235331	0.844068	NA	1.28767	0.00861314	Up	0.856965	0.246428	NA	0.396517	0.511432	NA	-	-	-	-	-	-	-	-	--
MSTRG.32607	--	1.77733	0.000192764	Up	0.0719861	0.957016	NA	0.870193	0.215257	NA	1.67387	3.88e-05	Up	1.91974	1.46e-06	Up	0.323177	0.811832	NA	0.827731	0.243192	NA	1.365	0.00148136	Up	-	-	-	-	-	-	-	-	--
MSTRG.32629	--	0.256283	0.81129	NA	-0.0574656	0.985358	NA	0.164198	0.872182	NA	-1.22198	0.0409609	Down	-0.0447976	0.921895	NA	-0.0581766	0.927011	NA	0.226536	0.778414	NA	-0.846062	0.0534733	NA	-	-	-	-	-	-	-	-	--
MSTRG.32630	--	-0.366755	0.552491	NA	-0.38847	0.727996	NA	-0.630598	0.233966	NA	-2.18357	0.000351034	Down	-0.294621	0.624101	NA	0.341097	0.6037	NA	-0.0742424	0.918418	NA	-1.03723	0.0551768	NA	-	-	-	-	-	-	-	-	--
MSTRG.32636	--	-0.342733	0.720533	NA	0.474948	0.573338	NA	0.470368	0.551687	NA	0.700929	0.0628684	NA	-0.133149	0.910913	NA	0.983554	0.0485308	NA	0.892526	0.139295	NA	1.07609	0.00948044	Up	-	-	-	-	-	-	-	-	--
MSTRG.32677	--	1.03007	3.83e-30	Up	0.311844	0.00219518	NA	0.672419	5.68e-11	NA	0.715566	1.55e-20	NA	0.707084	1.03e-12	NA	0.414551	0.000412446	NA	0.5021	2.93e-05	NA	0.762804	1.78e-16	NA	abscisic acid-insensitive 5-like protein 5 [Nicotiana attenuata]	-	-	-	-	-	-	-	--
MSTRG.32690	--	0.076006	0.989473	NA	-0.0708354	0.985358	NA	0.134053	0.912331	NA	-1.82192	0.00525099	Down	-0.637085	0.11199	NA	-0.00933787	0.970259	NA	-0.129768	0.823235	NA	-1.68118	0.000227452	Down	hypothetical protein A4A49_08997 [Nicotiana attenuata]	-	-	-	-	-	-	-	--
MSTRG.32709	--	0.0867455	0.987127	NA	-0.529161	0.687363	NA	-1.6515	0.0265394	Down	-4.77124	0.000297293	Down	0.319713	0.684556	NA	-1.09532	0.0578012	NA	-0.996315	0.108124	NA	-3.21871	0.000116594	Down	PREDICTED: bromodomain-containing protein DDB_G0270170-like [Nicotiana attenuata]	-	-	-	-	-	-	-	--
MSTRG.32755	--	1.10522	0.291906	NA	0.921997	0.439982	NA	1.17834	0.214818	NA	2.41563	1.55e-06	Up	-0.671529	0.441533	NA	-0.387969	0.734717	NA	0.441435	0.688862	NA	1.05627	0.0225945	Up	-	-	-	-	-	-	-	-	--
MSTRG.32764	--	0.382189	0.0991792	NA	0.170685	0.520568	NA	0.643035	0.000143928	NA	1.15388	1.34e-22	Up	0.273018	0.200349	NA	0.255898	0.257548	NA	0.18113	0.62782	NA	0.736966	7.55e-09	NA	line-1 retrotransposable element orf2 protein [Quercus suber]	-	-	-	-	-	-	-	--
MSTRG.32901	--	2.19265	0.712285	NA	2.47805	0.69719	NA	1.28011	0.872182	NA	3.30117	0.121681	NA	1.90583	0.201392	NA	0.943416	0.724381	NA	0.611146	0.87982	NA	3.05254	0.000692062	Up	-	-	-	-	-	-	-	-	--
MSTRG.32903	--	2.51096	0.578145	NA	2.1375	0.756302	NA	3.45943	0.183925	NA	9.38931	1.35e-14	Up	1.09954	0.789875	NA	0.321928	0.950439	NA	2	0.44778	NA	7.13919	7.85e-16	Up	-	-	-	-	-	-	-	-	--
MSTRG.32909	--	6.05889	0.748349	NA	0	1	NA	4.54432	0.900077	NA	0	1	NA	-0.262026	0.586356	NA	-0.0101242	0.962236	NA	0.0385737	0.99888	NA	-1.22618	0.00220361	Down	PREDICTED: post-GPI attachment to proteins factor 3 [Nicotiana sylvestris]	-	-	-	-	-	-	-	--
MSTRG.32972	RE1	-0.866733	0.6322	NA	-0.0715533	0.985358	NA	1.15433	0.243722	NA	3.86439	4.02e-20	Up	0	1	NA	3.32193	0.927011	NA	0	1	NA	0	1	NA	retrovirus-related Pol polyprotein from transposon TNT 1-94, partial [Trifolium pratense]	-	-	-	-	-	-	-	--
MSTRG.32988	--	0.440573	0.36398	NA	0.976251	0.000117723	NA	1.8082	7.87e-19	Up	0.581031	0.0062265	NA	-0.646639	0.279421	NA	1.25826	0.000234189	Up	2.01737	4.52e-12	Up	1.33836	3.17e-05	Up	reverse transcriptase [Corchorus capsularis]	-	-	-	-	-	-	-	--
MSTRG.33015	--	0.191012	0.769236	NA	-0.176351	0.871937	NA	-0.254295	0.243566	NA	-1.41535	4.29e-05	Down	0.00280953	0.83037	NA	-0.930012	2.51e-06	NA	-0.534191	0.0152573	NA	-1.43486	1.47e-08	Down	-	-	-	-	-	-	-	-	--
MSTRG.33068	--	-0.163181	0.847538	NA	0.0774164	0.947899	NA	-1.65003	0.00340106	Down	-0.695676	0.350642	NA	-0.388565	0.574192	NA	0.0342015	0.996776	NA	-0.601451	0.455435	NA	-1.85457	0.00658935	Down	-	-	-	-	-	-	-	-	--
MSTRG.33086	--	1.84592	0.0185716	Up	-0.143735	0.979205	NA	-1.24327	0.48638	NA	1.92992	0.00188364	Up	1.87286	0.00142506	Up	-1.1008	0.493911	NA	0.205861	0.930891	NA	0.372371	0.694309	NA	cold-regulated protein 28-like [Nicotiana tomentosiformis]	-	-	-	-	-	-	-	--
MSTRG.33099	--	-0.854149	0.63818	NA	-0.169158	0.971977	NA	-0.108333	0.943422	NA	-9.61348	0.00502972	Down	0.261387	0.921895	NA	1.10938	0.453084	NA	0.985101	0.583272	NA	-0.489385	0.820841	NA	phytosulfokines 2 [Lactuca sativa]	-	-	-	-	-	-	GO:0044767//single-organism developmental process	--
MSTRG.33106	--	1.36536	6.99e-07	Up	0.754164	0.0293739	NA	1.42892	1.51e-07	Up	0.356667	0.139829	NA	0.397296	0.316136	NA	0.0379678	0.984924	NA	0.430979	0.347019	NA	0.130687	0.603262	NA	Retrovirus-related pol polyprotein from transposon re1, partial [Thalictrum thalictroides]	-	-	-	-	-	-	-	--
MSTRG.33111	--	-0.0184372	0.93754	NA	0.175174	0.864987	NA	0.0539388	0.984195	NA	-1.40035	0.0321646	Down	-0.134041	0.840969	NA	0.334143	0.592277	NA	0.0132724	0.977114	NA	-0.593655	0.288981	NA	-	-	-	-	-	-	-	-	--
MSTRG.33146	RE1	0.197037	0.944307	NA	0.257158	0.937864	NA	0.851901	0.412859	NA	1.54934	0.00392887	Up	-0.169925	0.921895	NA	-0.0824622	0.929247	NA	0.152003	0.963042	NA	0.444785	0.592008	NA	retrovirus-related Pol polyprotein from transposon TNT 1-94 [Trifolium pratense]	-	-	-	-	-	-	-	--
MSTRG.33174	--	0.87245	0.770795	NA	2.20163	0.0502533	NA	1.48543	0.352318	NA	2.04372	0.0280129	Up	0.459432	0.921895	NA	-0.29956	0.992799	NA	1.75489	0.608092	NA	1.72792	0.456556	NA	PREDICTED: uncharacterized protein LOC104227240 isoform X1 [Nicotiana sylvestris]	-	-	-	-	-	-	-	--
MSTRG.33204	--	2.1838	0.223084	NA	2.05387	0.312616	NA	2.0614	0.240314	NA	2.6211	0.0234593	Up	1.15754	0.596627	NA	1.25376	0.571883	NA	0.758992	0.832217	NA	1.63584	0.217356	NA	-	-	-	-	-	-	-	-	--
MSTRG.33249	--	0.0798368	0.967659	NA	-0.349827	0.487711	NA	-0.465076	0.103115	NA	-1.13429	0.00301028	Down	-0.533908	0.0442815	NA	-0.0658774	0.898196	NA	-0.171338	0.655206	NA	-1.02048	0.00146115	Down	product protein [Spatholobus suberectus]	-	-	-	-	-	-	-	--
MSTRG.33276	--	0.0287514	0.899708	NA	0.540589	4.46e-27	NA	-0.123089	0.0302758	NA	-1.66111	2.18e-52	Down	0.712644	2.14e-38	NA	0.250625	0.000105761	NA	0.385304	5.02e-09	NA	-0.809096	1.64e-25	NA	PREDICTED: uncharacterized mitochondrial protein AtMg01250-like [Nicotiana tabacum]	-	-	-	-	-	-	-	--
MSTRG.33286	--	0.515018	0.54231	NA	-0.236562	0.931345	NA	-0.190103	0.849457	NA	1.91518	2.25e-10	Up	0.740818	0.10103	NA	-0.417611	0.522162	NA	0.125531	0.939155	NA	1.6454	7.61e-09	Up	F-box protein [Hibiscus syriacus]	-	-	-	-	-	-	-	--
MSTRG.33289	--	0.516015	0.791167	NA	0.903038	0.411439	NA	1.09761	0.201009	NA	-4.32193	0.013685	Down	2.45317	0.041454	Up	3.27302	0.000418351	Up	3.23704	0.000848944	Up	2.11548	0.0713535	NA	PREDICTED: protein NETWORKED 1B-like [Nicotiana attenuata]	-	-	-	-	-	-	-	--
MSTRG.33296	--	0.567304	0.61588	NA	1.18737	0.0375742	Up	0.448862	0.692218	NA	2.2284	1.25e-09	Up	-0.222392	0.927381	NA	1.06711	0.440075	NA	2.27302	0.00575868	Up	1.72662	0.0347867	Up	PREDICTED: flocculation protein FLO11-like [Nicotiana attenuata]	-	-	-	-	-	-	-	--
MSTRG.33304	--	0.681802	4.58e-07	NA	0.378895	0.00284408	NA	1.18077	2.6e-17	Up	0.918026	1.81e-15	NA	0.291956	6.92e-05	NA	0.458783	6.93e-08	NA	0.68677	3.12e-08	NA	0.853187	4.32e-17	NA	gag-pol polyprotein [Solanum lycopersicum]	-	-	-	-	-	-	-	--
MSTRG.3333	--	1.04439	0.461538	NA	1.49185	0.152002	NA	0.686501	0.674265	NA	4.45224	7.18e-23	Up	1.09192	0.502354	NA	1.46632	0.265798	NA	0.306661	0.923206	NA	5.18461	7.39e-22	Up	PREDICTED: uncharacterized protein LOC109238128 [Nicotiana attenuata]	-	-	-	-	-	-	-	--
MSTRG.33352	--	0.479921	0.0465708	NA	0.0367233	0.919417	NA	0.526649	0.0157895	NA	1.64052	1.1e-37	Up	0.460528	0.0897824	NA	0.565434	0.0169532	NA	0.643601	0.0130128	NA	1.93625	1.8e-36	Up	PREDICTED: cysteine-rich and transmembrane domain-containing protein A [Nicotiana sylvestris]	-	-	-	-	-	-	-	--
MSTRG.33402	--	0.493668	0.00453455	NA	0.204307	0.293387	NA	0.551831	0.000938278	NA	1.51984	4.52e-51	Up	0.277654	0.083601	NA	-0.0750441	0.692678	NA	-0.17566	0.303089	NA	0.681229	3.23e-11	NA	PREDICTED: transposon [Prunus dulcis]	-	-	-	-	-	-	-	--
MSTRG.33411	--	1.19766	0.0519433	NA	0.888019	0.1722	NA	0.792144	0.277991	NA	1.05729	0.0200373	Up	1.13623	0.065002	NA	1.37887	0.0120028	Up	0.624997	0.590212	NA	1.4423	0.00345106	Up	-	-	-	-	-	-	-	-	--
MSTRG.33415	--	-0.0129827	0.93754	NA	-0.0492996	0.994315	NA	-0.583348	0.0591475	NA	-1.28288	0.000998064	Down	-0.415832	0.211424	NA	-0.0500874	0.926851	NA	-0.0492656	0.918788	NA	-0.988139	0.00444465	NA	PREDICTED: LOW QUALITY PROTEIN: RNA polymerase II degradation factor 1-like [Nicotiana attenuata]	-	-	-	-	-	-	-	--
MSTRG.33422	--	-0.772227	0.311028	NA	-0.662481	0.567743	NA	-0.324107	0.718041	NA	-3.74765	0.000315702	Down	-1.42475	0.0146904	Down	-0.553833	0.454325	NA	-0.719323	0.287159	NA	-1.08474	0.0938643	NA	Os02g0530850 [Oryza sativa Japonica Group]	-	-	-	-	-	-	-	--
MSTRG.3352	--	1.06677	0.723767	NA	0.649313	0.887166	NA	0.796467	0.769134	NA	1.65415	0.147011	NA	0.213595	0.95245	NA	0.767339	0.765062	NA	1.68859	0.247534	NA	2.24631	0.0194171	Up	21.7 kDa class VI heat shock protein [Nicotiana tomentosiformis]	-	-	-	-	-	-	-	--
MSTRG.3353	--	-2.23266	0.633216	NA	0.595158	0.910159	NA	0.749192	0.825726	NA	2.40541	0.0318162	Up	1.04509	0.621101	NA	1.17247	0.546594	NA	0.953457	0.701285	NA	3.18763	0.00010981	Up	-	-	-	-	-	-	-	-	--
MSTRG.33530	--	0.441396	0.621651	NA	0.382598	0.647178	NA	1.08801	0.00909845	Up	0.246774	0.429818	NA	0.00903098	0.995302	NA	0.0402015	0.985975	NA	0.53034	0.328904	NA	-0.429453	0.515759	NA	-	-	-	-	-	-	-	-	--
MSTRG.33594	--	-0.613331	0.262672	NA	-0.106144	0.957016	NA	-0.0202061	0.937351	NA	-1.8678	0.000561599	Down	-0.132564	0.833585	NA	-0.203713	0.724306	NA	-0.192362	0.723414	NA	-1.06269	0.0187929	Down	PREDICTED: sterol 3-beta-glucosyltransferase UGT80A2-like isoform X2 [Nicotiana sylvestris]	-	-	-	-	-	-	-	--
MSTRG.33602	--	-0.0664954	0.95052	NA	-0.117284	0.972456	NA	-1.20945	0.281056	NA	-3.73552	0.0128575	Down	1.04909	0.397085	NA	0.453366	0.84366	NA	1	0.500963	NA	-0.530515	0.811784	NA	-	-	-	-	-	-	-	-	--
MSTRG.33626	--	-0.929929	4.21e-32	NA	-0.00798059	0.924448	NA	-1.7925	9.7e-201	Down	-4.43569	0	Down	0.243758	9.47e-10	NA	0.0878533	0.208929	NA	-0.716344	6.48e-50	NA	-2.8064	0	Down	hypothetical protein PAHAL_2G030700 [Panicum hallii]	-	-	-	-	-	-	-	--
MSTRG.33652	--	-0.0615988	0.537209	NA	0.919504	1.15e-28	NA	-0.537853	1.49e-06	NA	-3.43357	8.49e-69	Down	0.545266	1.79e-06	NA	0.154057	0.465987	NA	0.112188	0.833325	NA	-2.77228	6.46e-54	Down	RNA-directed DNA polymerase-like protein [Gossypium australe]	-	-	-	-	-	-	-	--
MSTRG.33668	--	-0.244538	0.93754	NA	-0.121306	0.985358	NA	-0.369234	0.877027	NA	-1.53916	0.441226	NA	0.546634	0.86364	NA	1.48427	0.369989	NA	1.43716	0.424821	NA	2.30234	0.0300632	Up	-	-	-	-	-	-	-	-	--
MSTRG.33671	--	-2.01613	6.2e-07	Down	0.607818	0.0598052	NA	0.505908	0.230299	NA	-0.175644	0.966453	NA	-1.21995	0.00886262	Down	1.60035	3.15e-09	Up	1.4272	3e-06	Up	0.990194	0.0028623	NA	hypothetical protein KY289_031296 [Solanum tuberosum]	-	-	-	-	-	-	-	--
MSTRG.33672	--	-0.106707	0.923977	NA	-0.718142	0.525424	NA	-0.713696	0.357714	NA	-1.62336	0.0539573	NA	-0.7132	0.291706	NA	-0.71727	0.330875	NA	-0.995051	0.14904	NA	-1.49837	0.0367782	Down	PREDICTED: uncharacterized protein LOC109224307 [Nicotiana attenuata]	-	-	-	-	-	-	-	--
MSTRG.33676	--	-0.558101	0.16845	NA	-1.42178	0.00100555	Down	-1.90721	1.33e-05	Down	-5.48745	3.44e-08	Down	-0.568897	0.105729	NA	-2.33763	1.05e-09	Down	-1.74002	2.89e-06	Down	-3.42748	1.43e-10	Down	hypothetical protein A4A49_53732 [Nicotiana attenuata]	-	-	-	-	-	-	-	--
MSTRG.33677	--	0.207993	0.971427	NA	-0.77871	0.867906	NA	-0.946982	0.709398	NA	-9.28386	0.0979765	NA	-0.61193	0.769865	NA	-1.69599	0.355351	NA	-3.75489	0.0816294	NA	-9.66178	0.023388	Down	PREDICTED: fruit-specific protein-like [Nicotiana sylvestris]	-	-	-	-	-	-	-	--
MSTRG.33679	--	-0.438694	0.000544021	NA	-1.24412	4.29e-17	Down	-1.77228	1.07e-30	Down	-4.87509	7.01e-53	Down	-0.585575	1.29e-07	NA	-1.58007	5.68e-35	Down	-1.3819	1.4e-26	Down	-3.9835	3.36e-67	Down	PREDICTED: fruit-specific protein-like [Nicotiana sylvestris]	-	-	-	-	-	-	-	--
MSTRG.33746	Os03g0733400	0	1	NA	0	1	NA	0	1	NA	9.55075	0.0859659	NA	0	1	NA	0	1	NA	0	1	NA	10.1506	0.0162298	Up	PREDICTED: zinc finger BED domain-containing protein RICESLEEPER 2-like [Nicotiana sylvestris]	-	-	-	-	-	-	-	--
MSTRG.33758	--	1.20163	0.712472	NA	0.0931094	0.979361	NA	1.76553	0.335415	NA	2.99398	0.00301668	Up	3.33498	0.0636398	NA	-0.874469	0.927011	NA	2.29546	0.445913	NA	2.66985	0.159876	NA	PREDICTED: 14.7 kDa ribonuclease H-like protein [Capsicum annuum]	-	-	-	-	-	-	-	--
MSTRG.33769	--	0.562215	0.679691	NA	0.572758	0.671838	NA	1.16703	0.0746076	NA	0.370074	0.480233	NA	0.827027	0.228266	NA	1.18607	0.0261334	Up	1.01306	0.110852	NA	0.932886	0.0827946	NA	-	-	-	-	-	-	-	-	--
MSTRG.33785	--	-1.02529	1.74e-07	Down	-1.05304	1e-06	Down	-0.0671142	0.76355	NA	0.164342	0.0870226	NA	-0.793219	6.81e-09	NA	-0.789185	3.52e-09	NA	-0.509462	0.000167895	NA	0.260069	0.0130669	NA	-	-	-	-	-	-	-	-	--
MSTRG.33800	--	1.84327	0.661558	NA	0.234465	0.981905	NA	0.304855	0.966363	NA	3.87832	0.00776076	Up	0	1	NA	0	1	NA	0	1	NA	0	1	NA	PREDICTED: uncharacterized protein LOC107772231, partial [Nicotiana tabacum]	-	-	-	-	-	-	-	--
MSTRG.33801	--	1.7885	0.243076	NA	-0.796467	0.889916	NA	2.01089	0.0946494	NA	3.05364	6e-05	Up	1.74885	0.000977264	Up	0.552048	0.658071	NA	0.202105	0.93345	NA	1.41639	0.00600978	Up	PREDICTED: zinc finger BED domain-containing protein RICESLEEPER 2-like [Nicotiana attenuata]	-	-	-	-	-	-	-	--
MSTRG.33813	--	0.632225	0.0227988	NA	0.363617	0.232615	NA	0.425105	0.20425	NA	1.81216	3.15e-28	Up	0.593308	0.00641832	NA	0.188072	0.683105	NA	0.373058	0.266158	NA	1.20599	1.58e-12	Up	hAT transposon superfamily [Striga asiatica]	-	-	-	-	-	-	-	--
MSTRG.33820	--	-2.81943	0.091054	NA	-1.32193	0.503222	NA	-0.22039	0.908036	NA	-1.54934	0.2912	NA	-2.8404	0.00122614	Down	-0.994566	0.316463	NA	-1.37742	0.091543	NA	-2.26849	0.0122646	Down	histone-lysine n-methyltransferase atx3 [Nicotiana attenuata]	-	-	-	-	-	-	-	--
MSTRG.33835	--	0.0195623	0.976379	NA	-0.583732	0.239031	NA	-0.532979	0.126604	NA	-2.27589	4.71e-07	Down	-0.165825	0.713071	NA	-0.56489	0.136565	NA	-0.645594	0.0583915	NA	-1.66549	3.03e-05	Down	PREDICTED: diphthine methyltransferase homolog [Nicotiana attenuata]	-	-	-	-	-	-	-	--
MSTRG.33848	--	0.973856	0.0887324	NA	-0.137231	0.964032	NA	0.219663	0.872182	NA	1.55557	5.3e-06	Up	1.62286	0.00361631	Up	0.323025	0.845898	NA	0.735868	0.489276	NA	1.94977	6.3e-05	Up	hypothetical protein A4A49_36177 [Nicotiana attenuata]	-	-	-	-	-	-	-	--
MSTRG.33872	--	1.30166	6.75e-08	Up	-1.08641	0.0100041	Down	0.545279	0.137859	NA	1.89792	1.59e-22	Up	1.43459	1.03e-28	Up	-1.30004	7.03e-10	Down	-0.36347	0.0840534	NA	1.05561	3.9e-15	Up	Malate dehydrogenase, glyoxysomal [Capsicum baccatum]	-	-	-	-	-	-	-	--
MSTRG.33873	--	1.38437	0.0378503	Up	-0.932255	0.624822	NA	1.08746	0.158251	NA	2.46572	1.51e-09	Up	0.792657	0.0246566	NA	-0.110336	0.893429	NA	-0.0855328	0.915606	NA	1.28079	2.84e-06	Up	-	-	-	-	-	-	-	-	--
MSTRG.33877	--	0.467779	0.450993	NA	0.106477	0.924448	NA	0.940467	0.00505148	NA	2.3791	1.09e-31	Up	1.43818	0.0640976	NA	0.725084	0.128871	NA	0.927675	0.0559226	NA	2.27003	8.03e-17	Up	-	-	-	-	-	-	-	-	--
MSTRG.33878	--	1.28359	6.88e-25	Up	0.846912	5.09e-09	NA	0.976541	8.32e-11	NA	1.89372	1.55e-74	Up	0.97437	4.93e-18	NA	0.403386	0.00772053	NA	0.200543	0.522165	NA	1.19808	1.32e-29	Up	-	-	-	-	-	-	-	-	--
MSTRG.33925	--	0.363166	0.93754	NA	-0.0435564	0.985358	NA	0.176465	0.937351	NA	1.90582	0.00672152	Up	0.434859	0.811253	NA	0.451635	0.787637	NA	0.887371	0.472416	NA	0.874987	0.29323	NA	PREDICTED: MAP7 domain-containing protein 2-like, partial [Nicotiana tabacum]	-	-	-	-	-	-	-	--
MSTRG.33969	--	0.431339	0.683638	NA	1.019	0.031356	Up	1.08746	0.0200946	Up	1.64386	6.17e-07	Up	-0.417318	0.462011	NA	0.298492	0.681065	NA	0.488354	0.416615	NA	0.954858	0.00441344	NA	PREDICTED: uncharacterized protein LOC107782370 [Nicotiana tabacum]	-	-	-	-	-	-	-	--
MSTRG.33974	--	0.280108	0.93754	NA	0.960829	0.490296	NA	0.792558	0.620783	NA	1.68049	0.0256449	Up	0.820021	0.829504	NA	0.518131	0.869893	NA	1.35364	0.408848	NA	1.4217	0.245015	NA	-	-	-	-	-	-	-	-	--
MSTRG.34002	--	0.629162	0.843181	NA	-1.05889	0.838869	NA	1.15489	0.46966	NA	2.94361	8.23e-05	Up	0.939627	0.648711	NA	-1.53842	0.624426	NA	0.927244	0.708698	NA	3.22408	1.68e-05	Up	-	-	-	-	-	-	-	-	--
MSTRG.34003	--	0.244325	0.874387	NA	-0.853043	0.249907	NA	0.718864	0.147016	NA	1.79445	5.54e-11	Up	1.08227	0.0378462	Up	0.236834	0.876616	NA	0.979536	0.0985625	NA	2.32193	4.87e-12	Up	-	-	-	-	-	-	-	-	--
MSTRG.34021	Os03g0733400	-0.259182	0.492935	NA	-0.195955	0.875515	NA	-0.209273	0.581177	NA	-1.24311	0.00215479	Down	-0.238711	0.611597	NA	0.0075666	0.978369	NA	-0.104874	0.831642	NA	-0.816233	0.0387205	NA	PREDICTED: zinc finger BED domain-containing protein RICESLEEPER 2-like [Nicotiana tabacum]	-	-	-	-	-	-	-	--
MSTRG.34030	--	0.498892	0.536812	NA	0.318582	0.791862	NA	1.23822	0.00282149	Up	1.98882	1.47e-14	Up	0.768546	0.00313807	NA	0.419465	0.189446	NA	0.550389	0.0499792	NA	0.997041	8.29e-07	NA	transcription factor MYB88-like [Quercus lobata]	Environmental Information Processing	ko04075//Plant hormone signal transduction	ko04075//Plant hormone signal transduction	K14488	-	-	-	--
MSTRG.34040	--	0	1	NA	0	1	NA	0	1	NA	0	1	NA	0.591626	0.543857	NA	0.25634	0.891848	NA	1.3438	0.0295311	Up	1	0.0723337	NA	PREDICTED: probable LRR receptor-like serine/threonine-protein kinase At3g47570, partial [Nicotiana tabacum]	-	-	-	-	-	-	-	--
MSTRG.34052	--	0.902466	0.166615	NA	0.852521	0.15579	NA	1.25409	0.00844613	Up	1.67712	9.21e-07	Up	0.171146	0.670072	NA	0.335202	0.176708	NA	0.0609731	0.971861	NA	-0.284143	0.451114	NA	PREDICTED: 28S ribosomal protein S29, mitochondrial [Nicotiana attenuata]	-	-	-	-	GO:0030529//intracellular ribonucleoprotein complex;GO:0043231//intracellular membrane-bounded organelle	GO:0003824//catalytic activity	GO:0006163//purine nucleotide metabolic process;GO:0006221//pyrimidine nucleotide biosynthetic process	--
MSTRG.34054	--	0.906286	0.30179	NA	0.675802	0.532318	NA	1.27396	0.0448033	Up	0.689932	0.200514	NA	-0.599861	0.49038	NA	0.144076	0.927011	NA	-0.0605415	0.942628	NA	-0.457374	0.661569	NA	-	-	-	-	-	-	-	-	--
MSTRG.34056	--	-0.128425	0.833976	NA	-0.412149	0.598353	NA	-0.241797	0.669062	NA	-1.67288	0.000738615	Down	-0.576279	0.182973	NA	-0.00317076	0.981797	NA	-0.191062	0.735805	NA	-1.60249	0.000705022	Down	-	-	-	-	-	-	-	-	--
MSTRG.3411	--	2.654	3.26e-07	Up	1.28177	0.127733	NA	2.55639	1.47e-06	Up	3.53215	1.58e-18	Up	1.91254	0.000991297	Up	1.32757	0.0746301	NA	1.79518	0.00993959	Up	3.33039	2.54e-15	Up	PREDICTED: protein WEAK CHLOROPLAST MOVEMENT UNDER BLUE LIGHT 1-like [Nicotiana attenuata]	-	-	-	-	-	-	-	--
MSTRG.34152	--	-0.167911	0.615175	NA	-0.151406	0.887166	NA	-0.480064	0.0733968	NA	-1.407	2.84e-05	Down	0	0.970375	NA	0.0492261	0.977972	NA	0.222022	0.724032	NA	-1.21665	0.000262888	Down	PREDICTED: LOW QUALITY PROTEIN: RNA polymerase II degradation factor 1-like [Nicotiana attenuata]	-	-	-	-	-	-	-	--
MSTRG.34158	--	2.41327	0.000136003	Up	1.46713	0.0605237	NA	2.16468	0.000320341	Up	5.29071	1.59e-52	Up	2.20616	3.03e-05	Up	1.48294	0.028303	Up	0.901085	0.420083	NA	4.77915	4.32e-44	Up	-	-	-	-	-	-	-	-	--
MSTRG.34164	TAX1	-0.17603	0.920102	NA	0.262222	0.897998	NA	0.329705	0.837815	NA	1.8143	5.6e-05	Up	-0.0775366	0.931579	NA	-0.768053	0.450008	NA	-0.454721	0.710647	NA	1.08944	0.0393232	Up	signaling peptide TAXIMIN 1-like [Nicotiana tomentosiformis]	-	-	-	-	-	-	-	--
MSTRG.34169	--	0.568568	0.831654	NA	0.509674	0.852064	NA	1.43024	0.169517	NA	3.81866	7.28e-15	Up	0.638901	0.695759	NA	0.703607	0.660901	NA	0.463174	0.854949	NA	3.43677	1.03e-12	Up	-	-	-	-	-	-	-	-	--
MSTRG.34174	--	0.564498	0.0988884	NA	0.00579396	0.980643	NA	0.276518	0.667881	NA	1.68675	1.87e-14	Up	0.347923	0.54949	NA	0.432748	0.421462	NA	0.329889	0.664267	NA	1.24462	2.12e-07	Up	-	-	-	-	-	-	-	-	--
MSTRG.34197	--	-0.0434223	0.940765	NA	0.154723	0.918323	NA	0.300775	0.781351	NA	0.917995	0.0321431	NA	0.366511	0.724903	NA	1.08406	0.0334012	Up	0.729846	0.3251	NA	1.35267	0.00105939	Up	-	-	-	-	-	-	-	-	--
MSTRG.3422	--	-0.0872512	0.93754	NA	0.279311	0.871913	NA	0.695743	0.420889	NA	0.59172	0.233168	NA	0.706269	0.594534	NA	0.925636	0.412461	NA	1.69778	0.0206291	Up	1.03747	0.188813	NA	-	-	-	-	-	-	-	-	--
MSTRG.34231	--	0.0252557	0.996271	NA	-0.0335076	0.98861	NA	-0.185293	0.550663	NA	-1.03155	0.00952621	Down	-0.340159	0.342631	NA	0.180701	0.726169	NA	0.142751	0.921294	NA	-0.223613	0.831246	NA	-	-	-	-	-	-	-	-	--
MSTRG.34237	--	0.679014	0.0262185	NA	0.679014	0.00895785	NA	0.242361	0.651766	NA	-0.734454	0.101533	NA	0.282166	0.384394	NA	-0.534216	0.0285035	NA	0.190016	0.738897	NA	-1.08659	0.000154068	Down	Reverse transcriptase domain [Arabidopsis suecica]	-	-	-	-	-	-	-	--
MSTRG.34250	--	0.857128	0.288011	NA	0.959594	0.142187	NA	1.01095	0.0920902	NA	0.0931094	0.74466	NA	0.115477	0.943672	NA	1.24926	0.0191049	Up	1.04822	0.0964628	NA	0.337035	0.593727	NA	-	-	-	-	-	-	-	-	--
MSTRG.3426	--	0.875098	9.84e-15	NA	0.545196	1.96e-07	NA	0.916549	2.2e-13	NA	1.3995	4.4e-50	Up	0.956783	2.7e-20	NA	0.708698	4.58e-09	NA	0.661212	0.0243455	NA	1.16753	7.68e-28	Up	-	-	-	-	-	-	-	-	--
MSTRG.34260	--	2.80735	0.485317	NA	5.11548	0.00394437	Up	-3.32193	0.937351	NA	2.32193	0.408935	NA	0.297214	0.507123	NA	0.270516	0.593162	NA	0.200438	0.795544	NA	-0.454751	0.342682	NA	abscisic acid-insensitive 5-like protein 5 [Nicotiana attenuata]	-	-	-	-	-	-	-	--
MSTRG.3427	--	0.93477	4.23e-16	NA	0.597226	3.1e-09	NA	0.904073	6.18e-17	NA	1.23603	3.41e-51	Up	0.677041	0.00351822	NA	0.483659	1.24e-05	NA	0.625604	1.34e-07	NA	1.0542	4.46e-32	Up	-	-	-	-	-	-	-	-	--
MSTRG.3431	--	0.810966	0.848073	NA	0.767023	0.867906	NA	1.81816	0.306991	NA	3.51362	7.82e-05	Up	-2.3505	0.596627	NA	-0.628031	0.905161	NA	-0.584963	0.923206	NA	-0.246161	0.942712	NA	-	-	-	-	-	-	-	-	--
MSTRG.3433	--	0.856164	0.00345163	NA	0.181192	0.746422	NA	1.01397	8.96e-05	Up	0.55302	0.0104106	NA	0.0274807	0.99806	NA	0.327466	0.422858	NA	1.00346	2.52e-05	Up	1.39496	1.67e-12	Up	toll/interleukin-1 receptor-like protein [Nicotiana tomentosiformis]	-	-	-	-	-	-	-	--
MSTRG.34349	--	0.0710831	0.992663	NA	0.332575	0.898338	NA	-1.08504	0.423201	NA	0.719372	0.306348	NA	1.55506	0.391257	NA	0.650058	0.844761	NA	1.10692	0.66814	NA	2.52453	0.0184251	Up	-	-	-	-	-	-	-	-	--
MSTRG.34382	--	0.985343	0.00738256	NA	1.05905	0.000694528	Up	-0.0414199	0.923798	NA	0.68752	0.0107158	NA	-0.196244	0.65783	NA	0.189365	0.733168	NA	0.304205	0.519413	NA	-0.576078	0.133878	NA	PREDICTED: uncharacterized protein LOC107820075 [Nicotiana tabacum]	-	-	-	-	-	-	-	--
MSTRG.34406	--	1.29777	0.130746	NA	1.01296	0.275211	NA	1.44085	0.0277415	Up	0.95772	0.0893273	NA	-0.567322	0.57909	NA	0.102744	0.979766	NA	0.823563	0.197958	NA	0.625792	0.222376	NA	-	-	-	-	-	-	-	-	--
MSTRG.34428	--	0.0848889	0.988079	NA	0.955606	0.575209	NA	-0.471504	0.826303	NA	1.69977	0.0100088	Up	1.12776	0.372337	NA	1.03302	0.502896	NA	1.53513	0.169217	NA	1.81117	0.0244559	Up	-	-	-	-	-	-	-	-	--
MSTRG.34470	--	0.322607	0.713637	NA	0.172563	0.860819	NA	-0.0946944	0.898338	NA	-0.0535994	0.813241	NA	-0.265421	0.61611	NA	0.110884	0.927011	NA	0.0340398	0.984197	NA	-1.10579	0.0179505	Down	transposon protein-like [Arabidopsis thaliana]	-	-	-	-	-	-	-	--
MSTRG.34503	--	1.94127	0.000147083	Up	0.26559	0.916524	NA	2.29872	2.35e-07	Up	3.64508	3.91e-29	Up	-3.73697	0.921895	NA	-3.73697	0.927011	NA	-3.73697	0.939155	NA	-3.73697	0.942712	NA	-	-	-	-	-	-	-	-	--
MSTRG.34514	--	0.263034	0.979492	NA	-0.120294	0.972847	NA	1.62293	0.241449	NA	5.33342	1.88e-20	Up	-0.222392	0.99806	NA	1	0.810388	NA	-4.54432	0.864025	NA	4.79256	6.48e-05	Up	UBN2_3 domain-containing protein [Cephalotus follicularis]	-	-	-	-	-	-	-	--
MSTRG.34533	--	-0.264416	0.902331	NA	-0.449971	0.898693	NA	0.217453	0.919704	NA	-2.6199	0.0825851	NA	-1.16868	0.254549	NA	-0.130061	0.927011	NA	0.0727563	0.982643	NA	-3.09245	0.0173136	Down	PREDICTED: uncharacterized protein LOC104245200 isoform X2 [Nicotiana sylvestris]	-	-	-	-	-	-	-	--
MSTRG.34552	--	0.737554	0.251902	NA	0.272815	0.814178	NA	1.1836	0.00742644	Up	0.91823	0.0158738	NA	0.557331	0.446989	NA	0.625442	0.338953	NA	0.785406	0.184762	NA	1.00293	0.0132114	Up	PREDICTED: zinc finger BED domain-containing protein RICESLEEPER 2-like [Nicotiana tabacum]	-	-	-	-	-	-	-	--
MSTRG.34584	--	12.1185	2.91e-07	Up	9.17159	0.0989036	NA	10.3808	0.00146952	Up	11.079	1.31e-05	Up	5.99294	3.1e-05	Up	3.66534	0.137518	NA	4.30378	0.0282277	Up	5.14211	0.000572229	Up	-	-	-	-	-	-	-	-	--
MSTRG.34613	--	0.386439	0.710686	NA	0.0392061	0.957016	NA	0.129169	0.931223	NA	-2.00398	0.00887898	Down	-0.192141	0.831446	NA	0.0822662	0.954565	NA	-0.53385	0.452373	NA	-1.29658	0.0426872	Down	PREDICTED: CLAVATA3/ESR (CLE)-related protein 27-like [Nicotiana attenuata]	-	-	-	-	-	-	-	--
MSTRG.34646	--	-0.112104	0.830226	NA	0.137087	0.819657	NA	-0.0104971	0.944406	NA	-2.0717	4.75e-06	Down	-0.114234	0.863644	NA	0.977432	0.00746937	NA	0.981218	0.00474187	NA	-0.628807	0.237592	NA	PREDICTED: nucleolar protein 58 [Nicotiana sylvestris]	-	-	-	-	-	-	-	--
MSTRG.34683	--	0.75743	0.82111	NA	1.13124	0.587796	NA	0.280108	0.933396	NA	1.72142	0.0838968	NA	1.0133	0.654326	NA	2.78814	0.00994401	Up	1.95247	0.187528	NA	1.63743	0.205778	NA	late embryogenesis abundant protein 7-like [Nicotiana tomentosiformis]	-	-	-	-	-	-	GO:0000003//reproduction;GO:0048444//floral organ morphogenesis	--
MSTRG.34697	--	0.296067	0.564441	NA	0.620473	0.0143498	NA	0.733154	0.00506699	NA	-0.20411	0.9485	NA	0.451408	0.254083	NA	1.25135	3.38e-07	Up	1.29567	6.29e-07	Up	0.23437	0.431565	NA	-	-	-	-	-	-	-	-	--
MSTRG.34698	--	0.21471	0.777981	NA	0.409829	0.187813	NA	0.287366	0.502654	NA	-1.11384	0.00306526	Down	0.12095	0.838786	NA	0.523316	0.026407	NA	0.534687	0.0423052	NA	-0.357004	0.342759	NA	-	-	-	-	-	-	-	-	--
MSTRG.3470	LBD36	0.107161	0.93754	NA	-0.312498	0.602035	NA	-0.403615	0.241828	NA	-1.38403	0.000124917	Down	-0.387961	0.185213	NA	-0.744743	0.00439233	NA	-0.287169	0.36978	NA	-1.2564	8.26e-05	Down	LOB domain-containing protein 36-like [Nicotiana tomentosiformis]	-	-	-	-	-	-	GO:0003002//regionalization;GO:0009887//organ morphogenesis;GO:0010468//regulation of gene expression;GO:0048437//floral organ development	--
MSTRG.34700	--	0.450783	0.461376	NA	0.332869	0.559964	NA	0.461699	0.401901	NA	1.08952	4.22e-05	Up	0.390353	0.41238	NA	0.722466	0.0547962	NA	0.895857	0.0153093	NA	0.652077	0.0339914	NA	PREDICTED: membrane-bound transcription factor site-2 protease-like [Nicotiana sylvestris]	Genetic Information Processing	ko04141//Protein processing in endoplasmic reticulum	ko04141//Protein processing in endoplasmic reticulum	K07765	-	-	-	--
MSTRG.34724	TPRP-F1	-0.936556	0.187117	NA	-0.626757	0.607334	NA	-0.877394	0.224181	NA	-2.74223	0.00174204	Down	-0.0166787	0.978293	NA	-0.180849	0.867632	NA	-0.258068	0.788447	NA	-1.21412	0.105065	NA	PREDICTED: 36.4 kDa proline-rich protein-like [Nicotiana sylvestris]	-	-	-	-	GO:0005576//extracellular region;GO:0005911//cell-cell junction;GO:0044434//chloroplast part	GO:0005488//binding;GO:0016787//hydrolase activity	-	--
MSTRG.34735	--	0.484064	0.689202	NA	-0.230359	0.946087	NA	0.78263	0.209807	NA	4.78989	5.42e-105	Up	0.608809	0.480909	NA	1.03782	0.138187	NA	1.17193	0.0694498	NA	4.65928	2.21e-66	Up	Lamin tail domain-containing protein [Actinidia chinensis var. chinensis] [Actinidia chinensis]	-	-	-	-	GO:0043231//intracellular membrane-bounded organelle	-	-	--
MSTRG.34741	--	1.27844	6.13e-11	Up	-0.217152	0.814817	NA	0.330721	0.369268	NA	-0.161484	0.938395	NA	0.641345	0.00156379	NA	0.0500852	0.952366	NA	-0.224354	0.439656	NA	-0.168945	0.794609	NA	BnaA01g05910D [Brassica napus]	-	-	-	-	-	-	-	--
MSTRG.34793	--	-0.221224	0.699478	NA	-0.338235	0.736085	NA	-0.670728	0.160156	NA	-1.86457	0.000399512	Down	-0.050405	0.921895	NA	-0.486976	0.262751	NA	-0.657172	0.130032	NA	-1.48048	0.000982303	Down	hypothetical protein A4A49_55829, partial [Nicotiana attenuata]	-	-	-	-	-	-	-	--
MSTRG.34814	--	1.39435	0.000836506	Up	0.782756	0.180291	NA	1.16803	0.00924513	Up	1.23484	0.000475149	Up	0.375081	0.6299	NA	0.532622	0.349792	NA	0.785155	0.0970792	NA	0.576944	0.127194	NA	PREDICTED: uncharacterized protein LOC107782991 [Nicotiana tabacum]	-	-	-	-	-	-	-	--
MSTRG.34820	PCMP-E50	-0.447459	0.604081	NA	-0.341557	0.847673	NA	-0.772048	0.277464	NA	-1.10512	0.199662	NA	-0.110558	0.921895	NA	-0.590887	0.554702	NA	-0.567333	0.596923	NA	-1.78778	0.0398339	Down	PREDICTED: pentatricopeptide repeat-containing protein At1g74600, chloroplastic [Nicotiana tabacum]	-	-	-	-	-	-	-	--
MSTRG.34826	--	-1.36457	1.71e-10	Down	-0.975006	0.000152516	NA	-1.31494	4.56e-09	Down	-2.549	1.79e-15	Down	-0.639118	0.00505886	NA	-0.583795	0.0131048	NA	-0.35591	0.165034	NA	-2.7625	1.97e-16	Down	PREDICTED: uncharacterized protein LOC109211504 [Nicotiana attenuata]	-	-	-	-	-	-	-	--
MSTRG.34834	--	0.444302	0.449628	NA	0.35202	0.543766	NA	1.02844	0.00184286	Up	0.512206	0.0477854	NA	0.348522	0.57396	NA	0.992993	0.00281909	NA	1.09468	0.00164078	Up	0.845198	0.00641611	NA	PREDICTED: uncharacterized protein LOC107777078 [Nicotiana tabacum]	-	-	-	-	-	-	-	--
MSTRG.34841	--	0.202105	0.953712	NA	-0.724366	0.763951	NA	0.119643	0.970525	NA	0.440573	0.486949	NA	9.46489	0.000368778	Up	6.26053	0.731147	NA	8.46489	0.433036	NA	8.70275	0.273183	NA	hypothetical protein A4A49_58265 [Nicotiana attenuata]	-	-	-	-	-	-	-	--
MSTRG.34842	--	1.42559	3.55e-05	Up	1.14886	0.00100653	Up	1.33711	0.000112504	Up	1.26839	1.55e-05	Up	0.894507	0.0111607	NA	0.804332	0.0357927	NA	0.836501	0.0357846	NA	0.829827	0.0119808	NA	hypothetical protein A4A49_58265 [Nicotiana attenuata]	-	-	-	-	-	-	-	--
MSTRG.34874	--	0.0419307	0.991746	NA	0.100824	0.934122	NA	-0.0155548	0.948048	NA	-2.25763	0.00123125	Down	-0.239046	0.74937	NA	0.364489	0.647217	NA	0.104136	0.966507	NA	-0.494961	0.495517	NA	PREDICTED: uncharacterized protein LOC104230301 isoform X2 [Nicotiana sylvestris]	-	-	-	-	-	-	-	--
MSTRG.34879	--	0.206451	0.924986	NA	0.647023	0.352087	NA	-0.856743	0.249141	NA	-1.73961	0.0421338	Down	-0.0687128	0.923273	NA	0.239861	0.848377	NA	0.0295191	0.986347	NA	-1.7633	0.0179118	Down	PREDICTED: uncharacterized protein LOC107765453 [Nicotiana tabacum]	-	-	-	-	-	-	-	--
MSTRG.34904	--	-0.254509	0.605419	NA	0.159664	0.774817	NA	-0.140695	0.678943	NA	-1.43376	0.000211978	Down	-0.344541	0.299539	NA	0.0734502	0.983281	NA	0.0334747	0.991549	NA	-0.820324	0.0148825	NA	-	-	-	-	-	-	-	-	--
MSTRG.3491	GIP	3.69323	5.72e-46	Up	1.25634	0.00455626	Up	0.704544	0.310773	NA	-0.140178	0.934542	NA	3.02911	4.22e-48	Up	0.0078195	0.999319	NA	0.430634	0.54629	NA	-1.7422	0.00364572	Down	Retrovirus-related Pol polyprotein from transposon TNT 1-94 [Cajanus cajan]	-	-	-	-	-	GO:0016787//hydrolase activity	GO:0043170//macromolecule metabolic process;GO:0044238//primary metabolic process	--
MSTRG.34933	--	0.130271	0.93754	NA	-0.332651	0.729203	NA	0.0597887	0.969294	NA	0.58835	0.0112753	NA	0.686634	0.0909827	NA	0.151178	0.889221	NA	0.244597	0.817163	NA	1.1123	0.000239898	Up	PREDICTED: uncharacterized protein LOC104226772 [Nicotiana sylvestris]	-	-	-	-	-	-	-	--
MSTRG.34956	--	0.424955	0.552072	NA	0.0657409	0.947899	NA	0.582673	0.251392	NA	1.06771	0.000103586	Up	0.351432	0.548271	NA	0.563945	0.17399	NA	0.633806	0.148868	NA	1.1686	4.6e-05	Up	-	-	-	-	-	-	-	-	--
MSTRG.34959	--	0.523429	0.62369	NA	0.334736	0.786401	NA	0.72033	0.307328	NA	0.11477	0.695998	NA	0.666677	0.496945	NA	1.14162	0.0899708	NA	1.31586	0.043873	Up	0.932886	0.116543	NA	-	-	-	-	-	-	-	-	--
MSTRG.350	--	2.29818	0.000401261	Up	0.36257	0.899852	NA	1.51457	0.0797104	NA	3.29818	1.16e-11	Up	0	1	NA	0	1	NA	0	1	NA	4.54432	0.820841	NA	-	-	-	-	-	-	-	-	--
MSTRG.35024	--	0.397592	0.983224	NA	-5.11548	0.390054	NA	0.993047	1	NA	0.428843	0.928245	NA	7.37938	5.24e-08	Up	6.84549	2.04e-06	Up	7.43045	0.0476012	Up	7.40088	0.019698	Up	-	-	-	-	-	-	-	-	--
MSTRG.35033	RAB1A	0.388015	0.00305254	NA	0.265614	0.0130785	NA	0.808338	2.88e-14	NA	1.67209	4.09e-116	Up	0.00291029	0.921895	NA	0.224933	0.111051	NA	0.507841	1.93e-06	NA	0.987892	1.55e-33	NA	GTP-binding protein YPTM2-like [Zingiber officinale]	-	-	-	-	GO:0000139//Golgi membrane	GO:0032550//purine ribonucleoside binding	GO:0008104//protein localization;GO:0016482//cytoplasmic transport;GO:0035556//intracellular signal transduction	--
MSTRG.35038	--	-1.4458	0.245833	NA	-2.33415	0.477135	NA	-0.479352	0.684149	NA	-9.62571	0.000426313	Down	0	1	NA	8.04075	0.0514066	NA	0	1	NA	6.38082	0.47352	NA	-	-	-	-	-	-	-	-	--
MSTRG.35073	--	0.376148	0.809406	NA	0.155069	0.947899	NA	0.504305	0.629555	NA	-0.691091	0.686603	NA	-1.45361	0.0426805	Down	0.266921	0.838502	NA	-0.56052	0.547428	NA	-0.861553	0.306594	NA	-	-	-	-	-	-	-	-	--
MSTRG.35082	--	0.730302	0.0784416	NA	-0.0680643	0.974239	NA	0.578299	0.207889	NA	1.66262	3.37e-13	Up	1.03363	0.00125318	Up	0.571288	0.165852	NA	0.466836	0.445446	NA	1.84004	9.46e-15	Up	Retrovirus-related Pol polyprotein from transposon TNT 1-94 [Dendrobium catenatum]	-	-	-	-	-	-	-	--
MSTRG.35116	--	-0.380744	0.406411	NA	-0.184171	0.910957	NA	-1.18206	0.00330166	Down	-1.68702	0.000799713	Down	-0.349235	0.538093	NA	-0.463947	0.39196	NA	-0.773491	0.0968313	NA	-1.65896	0.00118884	Down	-	-	-	-	-	-	-	-	--
MSTRG.35129	--	-0.521272	0.363467	NA	-0.668243	0.43931	NA	-1.01142	0.0568814	NA	-1.99621	0.00146318	Down	-0.815031	0.449612	NA	-0.289129	0.833769	NA	-0.656458	0.593335	NA	-1.51847	0.12045	NA	PREDICTED: uncharacterized protein LOC107825454 [Nicotiana tabacum]	-	-	-	-	-	-	-	--
MSTRG.35138	AHK2	0.655101	4.57e-06	NA	0.268159	0.135688	NA	0.690093	6.45e-07	NA	1.20565	1.95e-30	Up	0.630666	3.6e-07	NA	0.186728	0.688988	NA	0.204902	0.413614	NA	0.817612	2.54e-16	NA	PREDICTED: histidine kinase 2 [Nicotiana attenuata]	Environmental Information Processing	ko04075//Plant hormone signal transduction	ko04075//Plant hormone signal transduction	K14489	-	-	-	--
MSTRG.35173	--	-0.337802	0.862098	NA	-0.186413	0.957016	NA	0.49304	0.730534	NA	-3.35634	0.0410838	Down	1.13632	0.459946	NA	1.82029	0.0935908	NA	1.57627	0.218933	NA	0.721284	0.587306	NA	-	-	-	-	-	-	-	-	--
MSTRG.35204	--	-0.537724	0.430883	NA	-0.201321	0.934122	NA	-0.225528	0.753459	NA	-1.38815	0.0360634	Down	0.212761	0.87608	NA	0.485427	0.647029	NA	0.462662	0.656252	NA	-0.0564254	0.966767	NA	-	-	-	-	-	-	-	-	--
MSTRG.35205	--	0.496856	0.6045	NA	0.35189	0.721767	NA	0.646449	0.294862	NA	-0.68737	0.473842	NA	0.187472	0.917849	NA	0.508842	0.526842	NA	1.05609	0.0471516	Up	-0.0616769	0.999038	NA	-	-	-	-	-	-	-	-	--
MSTRG.35223	--	0.597241	0.874387	NA	-1.37851	0.731794	NA	0.442518	0.888573	NA	5.21942	1.18e-21	Up	2.20872	0.0100544	Up	0.594008	0.815041	NA	-0.204358	0.939453	NA	5.06974	5.98e-27	Up	TBP-associated factor 5, partial [Striga asiatica]	-	-	-	-	-	-	-	--
MSTRG.35245	RAB1A	-0.144694	0.547929	NA	0.0472311	0.877144	NA	-0.278621	0.194889	NA	-1.51441	8.93e-09	Down	-0.177604	0.491921	NA	0.519925	0.00938003	NA	0.192036	0.700909	NA	-0.740684	0.00412809	NA	PREDICTED: ras-related [Prunus dulcis]	-	-	-	-	-	-	-	--
MSTRG.35265	--	0.38242	0.539824	NA	0.639246	0.0706439	NA	0.942544	0.00213416	NA	0.65971	0.00556298	NA	0.210139	0.753554	NA	1.06905	0.000128685	Up	0.801432	0.0147742	NA	0.429148	0.138499	NA	PREDICTED: uncharacterized protein LOC107803976 [Nicotiana tabacum]	-	-	-	-	-	-	-	--
MSTRG.35266	--	0	1	NA	4.90689	0.947899	NA	5.90689	0.767749	NA	11.7313	4.48e-10	Up	4.73697	0.921895	NA	5.64386	0.851034	NA	0	1	NA	11.1357	2.54e-08	Up	-	-	-	-	-	-	-	-	--
MSTRG.35273	--	0.978938	0.785622	NA	-0.275634	0.978994	NA	1.09115	0.704681	NA	1.95217	0.108483	NA	1.43125	0.144022	NA	0.303392	0.927011	NA	1.18012	0.357662	NA	2.36129	0.000229754	Up	-	-	-	-	-	-	-	-	--
MSTRG.35283	SKU5	-3.08053	0.0175683	Down	-1.01269	0.547887	NA	-2.90942	0.0213807	Down	-3.12392	0.0216543	Down	-1.60653	0.158274	NA	-0.509892	0.715662	NA	-0.643945	0.714067	NA	-4.5553	0.00565696	Down	PREDICTED: L-ascorbate oxidase homolog [Nicotiana sylvestris]	-	-	-	-	-	GO:0016682//oxidoreductase activity, acting on diphenols and related substances as donors, oxygen as acceptor	GO:0044710//single-organism metabolic process	--
MSTRG.35307	--	-0.0871326	0.93369	NA	-0.420332	0.786844	NA	-0.584963	0.447977	NA	-3.09276	0.00103048	Down	-0.512885	0.560859	NA	-0.590887	0.471518	NA	-0.169186	0.876578	NA	-1.455	0.0865331	NA	PREDICTED: LOW QUALITY PROTEIN: RNA polymerase II degradation factor 1-like [Nicotiana attenuata]	-	-	-	-	-	-	-	--
MSTRG.35386	--	0	1	NA	0	1	NA	0	1	NA	6.43741	0.626158	NA	0	1	NA	0	1	NA	7.12928	0.474955	NA	11.4615	2.45e-08	Up	fruit-specific protein-like [Nicotiana tomentosiformis]	-	-	-	-	-	-	-	--
MSTRG.35389	--	-3.9752	0.0620769	NA	0.172702	0.956577	NA	-2.84967	0.139857	NA	1.08501	0.151261	NA	-4.90689	0.921895	NA	3.57154	0.179776	NA	6.97601	1.07e-06	Up	10.1205	3.49e-16	Up	PREDICTED: fruit-specific protein-like [Nicotiana sylvestris]	-	-	-	-	-	-	-	--
MSTRG.35401	--	0.0996995	0.959844	NA	0.385866	0.601166	NA	0.0507108	0.98033	NA	-2.37704	0.00116116	Down	0	1	NA	4.54432	0.927011	NA	4.54432	0.923206	NA	0	1	NA	PREDICTED: uncharacterized protein LOC107780270 isoform X1 [Nicotiana tabacum]	-	-	-	-	-	-	-	--
MSTRG.35431	AGP41	0.883604	0.299224	NA	0.379965	0.795869	NA	2.3992	5.93e-09	Up	2.39442	3.69e-10	Up	0.708174	0.174014	NA	1.16179	0.00683894	Up	2.18873	3.12e-11	Up	2.88753	3.68e-28	Up	arabinogalactan peptide [Salix suchowensis]	-	-	-	-	GO:0031224//intrinsic component of membrane	-	GO:0000041//transition metal ion transport;GO:0001101//response to acid chemical;GO:0009267//cellular response to starvation;GO:0010053//root epidermal cell differentiation;GO:0015698//inorganic anion transport;GO:0016129//phytosteroid biosynthetic process	--
MSTRG.35439	--	0.135727	0.93754	NA	-0.119203	0.953548	NA	-0.134437	0.827404	NA	-1.45943	0.0113681	Down	-0.068387	0.915806	NA	-0.671674	0.122144	NA	-0.175949	0.777722	NA	-1.42576	0.00169303	Down	OSJNBa0081G05.10 [Oryza sativa Japonica Group]	-	-	-	-	-	-	-	--
MSTRG.35441	--	0.646704	0.000957517	NA	-0.022291	0.513309	NA	0.120196	0.087988	NA	1.08587	1.03e-09	Up	-1.04264	0.0506243	NA	-2.48683	7.08e-12	Down	0.147971	0.459685	NA	0.151127	0.20868	NA	TNP2, partial [Antirrhinum majus]	-	-	-	-	-	-	-	--
MSTRG.35504	--	-2.91419	3.38e-09	Down	-1.21858	0.00694981	Down	-0.0659754	0.898338	NA	-1.6304	0.000978167	Down	-2.99015	4.81e-12	Down	-0.844227	0.0328339	NA	-1.0804	0.00341603	Down	-1.0785	0.0058647	Down	hypothetical protein A4A49_34677 [Nicotiana attenuata]	-	-	-	-	-	-	-	--
MSTRG.35506	--	-0.0616923	0.93754	NA	-0.0270937	0.987937	NA	-0.799826	0.336526	NA	-1.86555	0.0299142	Down	-0.0253428	0.96855	NA	-0.320135	0.770654	NA	-0.617629	0.466177	NA	-1.95061	0.0168272	Down	-	-	-	-	-	-	-	-	--
MSTRG.35508	--	-0.235813	0.833056	NA	-0.49078	0.736408	NA	-0.0703893	0.937351	NA	-1.75489	0.0343684	Down	-0.468844	0.582092	NA	-0.0252373	0.971749	NA	-0.158504	0.894935	NA	-1.91107	0.0196124	Down	Retrotransposon gag protein [Gossypium australe]	-	-	-	-	-	-	-	--
MSTRG.35515	--	0.454745	0.340278	NA	-0.204792	0.892357	NA	0.296132	0.618496	NA	0.996676	8.42e-06	NA	0.761273	0.0173158	NA	0.19164	0.799283	NA	0.387141	0.481328	NA	1.23923	5.68e-07	Up	uncharacterized protein LOC104120043 [Nicotiana tomentosiformis]	-	-	-	-	-	-	-	--
MSTRG.35643	--	-2.42146	0.00196188	Down	-1.51	0.0642318	NA	-0.491853	0.514343	NA	-2.93114	0.00146567	Down	-1.22617	0.0415862	Down	-1.19994	0.0526574	NA	-0.346895	0.703168	NA	-1.46297	0.0385842	Down	PREDICTED: uncharacterized protein LOC107795017 [Nicotiana tabacum]	-	-	-	-	-	-	-	--
MSTRG.35652	--	1.09559	1.91e-08	Up	0.185235	0.583417	NA	0.659582	0.00454401	NA	0.944025	1.09e-09	NA	1.17113	3e-14	Up	0.166989	0.752915	NA	0.590645	0.00947695	NA	0.935693	5.19e-09	NA	PREDICTED: pathogenesis-related homeodomain protein [Nicotiana sylvestris]	-	-	-	-	-	-	-	--
MSTRG.35695	--	1.2036	0.00037771	Up	0.78346	0.0372705	NA	1.37037	9.26e-06	Up	0.893085	0.0010494	NA	1	0.0104577	NA	0.856805	0.0254225	NA	0.665951	0.173115	NA	1.17119	0.000137894	Up	PREDICTED: importin-5-like isoform X2 [Nicotiana tabacum]	-	-	-	-	GO:0030312//external encapsulating structure;GO:0044444//cytoplasmic part	-	GO:0009117//nucleotide metabolic process;GO:0009664//plant-type cell wall organization;GO:0010383//cell wall polysaccharide metabolic process	--
MSTRG.35697	--	1.80984	3.34e-06	Up	1.29207	0.00370041	Up	0.792379	0.197381	NA	0.112801	0.656437	NA	1.89451	1.04e-09	Up	1.08616	0.00806609	Up	1.27989	0.00136465	Up	0.657112	0.108817	NA	PREDICTED: importin subunit beta-3-like [Nicotiana tabacum]	-	-	-	-	-	-	GO:0009987//cellular process;GO:0044238//primary metabolic process;GO:0071704//organic substance metabolic process	--
MSTRG.35727	--	0.45974	0.153169	NA	0.0335526	0.943608	NA	0.82135	0.000153712	NA	1.64698	5.67e-25	Up	0.424991	0.0714597	NA	0.0551601	0.935944	NA	0.00295634	0.939155	NA	1.01179	2.19e-10	Up	-	-	-	-	-	-	-	-	--
MSTRG.35773	FAS4	0.41345	0.0637554	NA	0.0774863	0.751276	NA	0.409547	0.0529343	NA	1.40084	1.15e-32	Up	0.458701	0.00283561	NA	0.0120059	0.980661	NA	0.0947724	0.912821	NA	1.04427	2.35e-19	Up	PREDICTED: LOW QUALITY PROTEIN: ATP-dependent RNA helicase DEAH13-like [Nicotiana tabacum]	-	-	-	-	-	-	-	--
MSTRG.35774	FAS4	0.841435	0.000211838	NA	0.569035	0.0136069	NA	0.807083	0.00072969	NA	1.17604	1.85e-11	Up	0.575351	0.00295449	NA	0.387108	0.0907214	NA	0.228129	0.557543	NA	0.822872	9.54e-08	NA	PREDICTED: LOW QUALITY PROTEIN: ATP-dependent RNA helicase DEAH13-like [Nicotiana tabacum]	-	-	-	-	-	GO:0017111//nucleoside-triphosphatase activity;GO:0097159//organic cyclic compound binding;GO:1901363//heterocyclic compound binding	-	--
MSTRG.35812	--	-0.776806	0.562564	NA	-0.860966	0.637814	NA	-0.169574	0.900077	NA	-4.48206	0.00746039	Down	0.117695	0.95919	NA	-0.330973	0.866243	NA	-0.0181473	0.975436	NA	-0.286304	0.886235	NA	NADH-ubiquinone oxidoreductase 20.9 kDa subunit-like [Nicotiana tomentosiformis]	-	-	-	-	GO:0030964//NADH dehydrogenase complex;GO:0044455//mitochondrial membrane part	-	GO:0019941//modification-dependent protein catabolic process;GO:0035966//response to topologically incorrect protein;GO:0043094//cellular metabolic compound salvage;GO:0043248//proteasome assembly	--
MSTRG.35819	--	0.530515	0.437002	NA	0.220534	0.824534	NA	0.770369	0.0995456	NA	1.17809	6.07e-05	Up	0.357604	0.606629	NA	0.610932	0.210881	NA	0.578574	0.309122	NA	0.729723	0.0422553	NA	PREDICTED: uncharacterized protein LOC107784898 isoform X1 [Nicotiana tabacum]	-	-	-	-	-	-	-	--
MSTRG.35843	--	-1.23642	0.0081875	Down	-0.858854	0.26916	NA	-0.516818	0.330047	NA	-4.04789	5.05e-07	Down	-1.24942	0.00145937	Down	-0.606691	0.154343	NA	-0.551154	0.270814	NA	-2.64572	2.04e-06	Down	PREDICTED: uncharacterized protein LOC104240645 [Nicotiana sylvestris]	-	-	-	-	-	-	-	--
MSTRG.35851	OLE9	0.00427465	0.96415	NA	0.53561	0.308366	NA	0.199585	0.826577	NA	-0.811642	0.22773	NA	-0.0976884	0.866742	NA	-0.232564	0.674779	NA	-0.323546	0.467863	NA	-1.69238	9.91e-05	Down	PREDICTED: major pollen allergen Ole e 10-like isoform X1 [Nicotiana sylvestris]	-	-	-	-	-	-	-	--
MSTRG.35873	--	0.546567	0.511516	NA	0.426468	0.60493	NA	0.589328	0.372662	NA	0.701112	0.0570177	NA	0.828145	0.116432	NA	0.764475	0.174831	NA	0.759927	0.22531	NA	1.32655	0.000406357	Up	PREDICTED: thiamine pyrophosphokinase 1-like isoform X1 [Nicotiana attenuata]	Metabolism;Metabolism	ko01100//Metabolic pathways;ko00730//Thiamine metabolism	ko01100//Metabolic pathways;ko00730//Thiamine metabolism	K00949;K00949	-	-	-	--
MSTRG.3589	--	-0.270398	0.766215	NA	-0.0371986	0.991308	NA	0.308223	0.711914	NA	-1.79951	0.0100503	Down	-0.0122436	0.974723	NA	0.843474	0.156708	NA	0.259644	0.871817	NA	-0.204889	0.88799	NA	-	-	-	-	-	-	-	-	--
MSTRG.35901	--	0.775568	0.508551	NA	0.336525	0.8934	NA	0.488044	0.738579	NA	1.31211	0.0183305	Up	0	1	NA	0	1	NA	0	1	NA	0	1	NA	-	-	-	-	-	-	-	-	--
MSTRG.35963	--	-0.132779	0.850054	NA	0.801616	0.00601643	NA	-1.34846	0.000771667	Down	-4.51504	6.09e-09	Down	0.459432	0.458661	NA	0.175087	0.871379	NA	-0.323019	0.745577	NA	-3.47846	0.000137469	Down	uncharacterized protein LOC104085025 [Nicotiana tomentosiformis]	-	-	-	-	-	-	-	--
MSTRG.35983	--	0.950124	0.569214	NA	0.208317	0.947899	NA	1.19002	0.336607	NA	1.90221	0.00755835	Up	0.515921	0.621643	NA	0.676386	0.463576	NA	0.078712	0.982643	NA	0.602829	0.346703	NA	hypothetical protein A4A49_64036, partial [Nicotiana attenuata]	-	-	-	-	-	-	-	--
MSTRG.35990	--	0.932384	2.64e-31	NA	0.515221	6.52e-11	NA	1.08383	4.94e-44	Up	1.40813	2.63e-118	Up	0.714878	2.61e-19	NA	0.353983	6.83e-05	NA	0.496863	6.43e-08	NA	0.966401	1.32e-45	NA	PREDICTED: probable leucine-rich repeat receptor-like protein kinase At1g35710 isoform X1 [Nicotiana tabacum]	-	-	-	-	-	-	-	--
MSTRG.35991	--	0.83253	1.94e-12	NA	0.35438	0.00540381	NA	0.770754	1.99e-10	NA	1.12204	6.25e-31	Up	0.666856	4.44e-11	NA	0.242404	0.0816217	NA	0.319412	0.0286157	NA	0.594706	2.1e-11	NA	zinc finger MYM-type protein 1-like [Nicotiana tomentosiformis]	Genetic Information Processing;Genetic Information Processing;Genetic Information Processing;Genetic Information Processing	ko03420//Nucleotide excision repair;ko03440//Homologous recombination;ko03030//DNA replication;ko03430//Mismatch repair	ko03420//Nucleotide excision repair;ko03440//Homologous recombination;ko03030//DNA replication;ko03430//Mismatch repair	K07466;K07466;K07466;K07466	-	-	-	--
MSTRG.35992	--	0.586626	0.388815	NA	0.142487	0.909118	NA	0.527247	0.420249	NA	1.07537	0.000443984	Up	0.610235	0.253938	NA	0.592853	0.323939	NA	0.222016	0.880995	NA	1.10305	0.0022722	Up	hypothetical protein A4A49_37805 [Nicotiana attenuata]	-	-	-	-	-	-	-	--
MSTRG.36	--	-0.485427	0.639278	NA	-0.257158	0.92787	NA	0.258119	0.856842	NA	0.808196	0.064776	NA	0.463826	0.568775	NA	0.047618	0.995653	NA	0.177436	0.923206	NA	1.05463	0.00914391	Up	tubulin-folding cofactor B-like isoform X2 [Nicotiana tomentosiformis]	-	-	-	-	-	-	-	--
MSTRG.36001	--	2.85175	0.00225184	Up	2.31741	0.032299	Up	1.64386	0.274347	NA	1.27612	0.263799	NA	-4.54432	0.921895	NA	1.09954	0.927011	NA	1.36257	0.894935	NA	1.51457	0.746403	NA	PREDICTED: uncharacterized protein LOC109211213 [Nicotiana attenuata]	-	-	-	-	-	-	-	--
MSTRG.36017	--	0	1	NA	0	1	NA	8.51833	0.300152	NA	9.52487	0.0203737	Up	0	1	NA	7.22882	0.783091	NA	0	1	NA	7.32193	0.643383	NA	-	-	-	-	-	-	-	-	--
MSTRG.36025	PR4	-0.136329	0.783582	NA	-0.313685	0.695567	NA	-0.746131	0.0340931	NA	-1.2869	0.00383948	Down	-0.36109	0.3412	NA	0.073161	0.927141	NA	0.00394449	0.958585	NA	-0.486909	0.282013	NA	wound-induced basic protein [Nicotiana tomentosiformis]	-	-	-	-	GO:0043231//intracellular membrane-bounded organelle;GO:0044444//cytoplasmic part	-	GO:0009725//response to hormone	--
MSTRG.36051	--	0.0740006	0.965547	NA	-0.0735566	0.989271	NA	-0.351763	0.781966	NA	-2.24793	0.0434705	Down	-0.408724	0.807547	NA	0.559427	0.618948	NA	-0.0680184	0.964513	NA	-1.29373	0.234243	NA	-	-	-	-	-	-	-	-	--
MSTRG.36056	--	3.18488	0.0111497	Up	1.87036	0.415183	NA	2.36632	0.1619	NA	-0.0931094	0.970505	NA	0.538866	0.725216	NA	-0.173332	0.927011	NA	0.234012	0.923206	NA	-9.04985	0.00711029	Down	PREDICTED: WAT1-related protein At5g07050-like [Nicotiana tabacum]	-	-	-	-	-	-	-	--
MSTRG.36060	--	0.186963	0.898783	NA	-0.335603	0.79451	NA	0.649049	0.153891	NA	0.304278	0.246762	NA	0.788918	0.084323	NA	0.375426	0.618561	NA	0.729734	0.199348	NA	1.002	0.00524381	Up	PREDICTED: uncharacterized protein LOC107787902 [Nicotiana tabacum]	-	-	-	-	-	-	-	--
MSTRG.36086	--	0.611624	0.000940041	NA	0.616845	8.98e-05	NA	0.363369	0.105039	NA	-1.07295	4.86e-05	Down	0.944306	6.72e-10	NA	0.311837	0.218851	NA	1.16777	3.65e-14	Up	-0.961831	0.000118768	NA	persulfide dioxygenase ethe1 -like, mitochondrial [Nicotiana attenuata]	-	-	-	-	-	-	-	--
MSTRG.36106	--	0.837271	0.34296	NA	-0.0489096	0.991994	NA	0.861294	0.22085	NA	0.111031	0.738459	NA	1.35703	0.0282457	Up	0.9893	0.195807	NA	0.718368	0.518823	NA	1.0351	0.0858039	NA	-	-	-	-	-	-	-	-	--
MSTRG.36193	pol	0.516067	0.00431665	NA	0.347122	0.0650588	NA	0.612114	3.96e-06	NA	1.4533	1.57e-39	Up	0.0285221	0.015557	NA	0.158948	0.161455	NA	0.53365	0.00304498	NA	0.845594	7.51e-19	NA	DNA-directed DNA polymerase [Handroanthus impetiginosus]	-	-	-	-	-	-	-	--
MSTRG.36212	--	1.80735	0.838657	NA	0.321928	0.985358	NA	4.67243	0.0174249	Up	5.40939	0.000349626	Up	-1.40054	0.668443	NA	-0.161751	0.988364	NA	-0.520832	0.910113	NA	2.74351	0.00154777	Up	pentatricopeptide repeat-containing protein, mitochondrial [Nicotiana attenuata]	-	-	-	-	-	-	-	--
MSTRG.36241	--	0.213073	0.731395	NA	-0.0538227	0.985358	NA	0.225292	0.623187	NA	1.0877	1.33e-11	Up	0.073084	0.921895	NA	-0.232702	0.454428	NA	0.211883	0.679935	NA	0.484951	0.00777975	NA	PREDICTED: uncharacterized protein LOC107787133 isoform X1 [Nicotiana tabacum]	-	-	-	-	-	-	-	--
MSTRG.36257	--	0.060754	0.992663	NA	0.348366	0.806763	NA	0.634768	0.429967	NA	1.48764	0.000253391	Up	0.475768	0.595569	NA	-0.287126	0.828264	NA	0.126041	0.952787	NA	1.62225	9.73e-05	Up	-	-	-	-	-	-	-	-	--
MSTRG.36276	--	-0.549258	0.597641	NA	0.149701	0.924448	NA	-0.573506	0.517539	NA	-2.38576	0.00926943	Down	-0.745535	0.414218	NA	-0.388432	0.73237	NA	-0.472305	0.659835	NA	-1.77656	0.0645311	NA	-	-	-	-	-	-	-	-	--
MSTRG.36288	--	0.30696	0.528383	NA	0.186516	0.615411	NA	0.535187	0.0440405	NA	1.54732	5.09e-26	Up	0.415757	0.0707667	NA	0.118351	0.833769	NA	-0.015546	0.923206	NA	1.31414	3.62e-19	Up	PREDICTED: CTD small phosphatase-like protein 2 [Nicotiana tabacum]	-	-	-	-	-	-	-	--
MSTRG.36300	--	-0.420788	0.667464	NA	-0.491638	0.797567	NA	-0.0313263	0.95783	NA	-10.4478	1.1e-05	Down	4.54432	0.921895	NA	0	1	NA	0	1	NA	0	1	NA	B3 domain-containing protein At5g18000-like [Nicotiana tomentosiformis]	-	-	-	-	-	-	-	--
MSTRG.36328	--	-1.02509	0.433189	NA	-0.334419	0.941994	NA	-0.025091	0.970377	NA	-2.68806	0.0409387	Down	-0.584963	0.850058	NA	0.552541	0.913098	NA	0.552541	0.888763	NA	-1.58496	0.713608	NA	-	-	-	-	-	-	-	-	--
MSTRG.36330	--	0.19827	0.390857	NA	0.132224	0.571178	NA	0.269461	0.188068	NA	0.666351	8.56e-11	NA	0.530515	0.017874	NA	0.223641	0.3893	NA	0.572277	0.000690833	NA	1.4634	5.22e-29	Up	PREDICTED: pentatricopeptide repeat-containing protein At1g55890, mitochondrial-like [Nicotiana attenuata]	-	-	-	-	-	-	-	--
MSTRG.36334	--	-0.139725	0.48574	NA	0.117184	0.639381	NA	-0.362858	0.0423223	NA	-1.9006	1.71e-14	Down	0.0311903	0.993477	NA	0.294422	0.17565	NA	0.0613332	0.963171	NA	-0.973961	1e-05	NA	F-box only protein 13 [Glycine max]	-	-	-	-	-	-	-	--
MSTRG.36343	--	0.186608	0.920253	NA	-0.170327	0.945549	NA	-0.203241	0.762442	NA	-2.13815	0.000949528	Down	-1.00345	0.0660931	NA	-0.791943	0.183063	NA	-0.555988	0.38897	NA	-2.95592	7.68e-05	Down	Exocyst complex component EXO84A [Capsicum baccatum]	-	-	-	-	-	-	-	--
MSTRG.36371	--	1.36353	6.05e-17	Up	0.273761	0.331015	NA	0.712645	0.00070571	NA	3.65962	4.07e-266	Up	1.40129	4.07e-24	Up	-0.128247	0.683872	NA	-0.0540652	0.829898	NA	2.46665	1.7e-115	Up	-	-	-	-	-	-	-	-	--
MSTRG.36382	--	-0.154956	0.740436	NA	-0.399193	0.587628	NA	-0.229787	0.695216	NA	-1.16882	0.00848658	Down	0.194402	0.819715	NA	0.720846	0.0521042	NA	0.776904	0.0271925	NA	-0.234631	0.820841	NA	-	-	-	-	-	-	-	-	--
MSTRG.36393	--	1.84318	7.66e-05	Up	1.59455	0.000994366	Up	1.57143	0.00290944	Up	1.97673	2.78e-07	Up	1.22402	0.0318228	Up	1.154	0.0454628	Up	0.932886	0.270834	NA	1.43486	0.00263494	Up	uncharacterized protein LOC104085025 [Nicotiana tomentosiformis]	-	-	-	-	-	-	-	--
MSTRG.3640	--	1.61445	0.0925316	NA	0.474442	0.877144	NA	1.38927	0.173776	NA	2.96282	1.04e-07	Up	-0.0663425	0.976058	NA	-0.747813	0.754857	NA	0.210767	0.941237	NA	1.97135	0.00785758	Up	-	-	-	-	-	-	-	-	--
MSTRG.36407	--	-0.391913	0.518885	NA	-0.015625	0.982116	NA	0.12283	0.909222	NA	-0.822325	0.173811	NA	-0.708272	0.316136	NA	0.791353	0.131375	NA	1.44229	0.000925917	Up	0.300579	0.554364	NA	-	-	-	-	-	-	-	-	--
MSTRG.36409	CALS9	1.01011	6.45e-05	Up	0.891784	0.000326918	NA	0.981282	0.000270013	NA	1.4475	3.29e-15	Up	0.659401	0.00958377	NA	0.805768	0.000260022	NA	0.740193	0.0062656	NA	0.867385	2.51e-05	NA	Callose synthase 9, partial [Capsicum chinense]	-	-	-	-	GO:0016020//membrane	GO:0016757//transferase activity, transferring glycosyl groups	GO:0044763//single-organism cellular process	--
MSTRG.3641	--	-0.222392	0.93754	NA	-2.10692	0.607568	NA	0.421464	0.900077	NA	2.41423	0.00320549	Up	0.518004	0.749522	NA	-0.622244	0.716055	NA	-0.286783	0.898302	NA	1.65675	0.0113997	Up	PREDICTED: uncharacterized protein LOC104216031 isoform X2 [Nicotiana sylvestris]	-	-	-	-	-	-	-	--
MSTRG.36410	--	1.09698	3.15e-07	Up	1.04439	3.18e-07	Up	1.43879	8.63e-12	Up	1.75956	2.09e-28	Up	1.07841	4.2e-10	Up	0.799661	2.39e-05	NA	1.06746	5.65e-08	Up	1.18856	1.44e-13	Up	-	-	-	-	-	-	-	-	--
MSTRG.36519	--	0.624705	0.0933069	NA	-0.746243	0.124946	NA	0.455101	0.25422	NA	-1.96864	2.69e-05	Down	4.90689	0.921895	NA	4.73697	0.927011	NA	0	1	NA	0	1	NA	-	-	-	-	-	-	-	-	--
MSTRG.36522	--	1.00833	0.00627101	Up	1.23112	0.000109673	Up	1.87041	3.45e-11	Up	1.90503	4.8e-15	Up	0.276413	0.532292	NA	0.86548	0.00302704	NA	1.07564	2.86e-05	Up	1.35091	1.15e-09	Up	PREDICTED: DNA-binding protein HEXBP-like [Nicotiana sylvestris]	-	-	-	-	-	-	-	--
MSTRG.36538	--	-0.745749	0.0602878	NA	-1.38114	0.00314823	Down	-0.144966	0.780967	NA	-0.528084	0.423399	NA	-0.212901	0.6438	NA	-1.01848	0.00938003	Down	-0.394104	0.372622	NA	-0.537788	0.237928	NA	hypothetical retrotransposon [Ipomoea batatas]	-	-	-	-	-	GO:0005488//binding;GO:0016740//transferase activity;GO:0016787//hydrolase activity	GO:0090304//nucleic acid metabolic process	--
MSTRG.36576	--	0.74693	0.321387	NA	1.26065	0.0939982	NA	0.841634	0.424399	NA	1.64557	0.00426649	Up	0.98692	0.0886327	NA	0.874943	0.256054	NA	0.515614	0.558032	NA	1.13419	0.0212033	Up	-	-	-	-	-	-	-	-	--
MSTRG.36587	--	0.787903	0.516951	NA	0.924813	0.328597	NA	1.0607	0.16981	NA	0.67948	0.241905	NA	0.980891	0.215088	NA	1.22781	0.0799794	NA	1.41504	0.0338892	Up	1.59337	0.00880821	Up	PREDICTED: serine/arginine repetitive matrix protein 2-like [Nicotiana attenuata]	-	-	-	-	-	-	-	--
MSTRG.36595	--	0.328623	0.93754	NA	0.372477	0.927657	NA	1.36381	0.311088	NA	1.93422	0.013423	Up	1.45811	0.290478	NA	0.710493	0.778073	NA	1.60905	0.239788	NA	2.73915	0.00070833	Up	-	-	-	-	-	-	-	-	--
MSTRG.36624	RPS30A	-0.248892	0.000125103	NA	-0.334621	0.00189032	NA	-0.515509	4.3e-12	NA	-1.47092	2.75e-41	Down	-0.556957	6.45e-13	NA	-0.115438	0.24444	NA	-0.28631	0.000498344	NA	-1.09921	4.57e-27	Down	40S ribosomal protein S30, partial [Cucurbita argyrosperma subsp. sororia] [Cucurbita argyrosperma]	Genetic Information Processing	ko03010//Ribosome	ko03010//Ribosome	K02983	GO:0015935//small ribosomal subunit	-	GO:0009451//RNA modification;GO:0010467//gene expression	--
MSTRG.36630	--	0.461968	0.764833	NA	0.528007	0.695567	NA	0.227701	0.900077	NA	-2.27612	0.0528577	NA	1.59709	0.0359913	Up	1.176	0.248786	NA	0.910538	0.49547	NA	-1.30378	0.416822	NA	-	-	-	-	-	-	-	-	--
MSTRG.36632	--	0.22177	0.652267	NA	-0.498782	0.0871469	NA	0.0805237	0.920023	NA	1.4008	1.67e-29	Up	0.493229	0.00926448	NA	-0.409363	0.04456	NA	-0.269693	0.256634	NA	1.00224	2.51e-12	Up	hypothetical protein A4A49_30218 [Nicotiana attenuata]	-	-	-	-	-	-	-	--
MSTRG.36662	--	-1.04891	0.289438	NA	-0.853779	0.505514	NA	0.0703893	0.970525	NA	-0.421464	0.814554	NA	-0.547488	0.921895	NA	-0.788496	0.927011	NA	3.44556	0.0123401	Up	0.796467	0.748524	NA	-	-	-	-	-	-	-	-	--
MSTRG.36666	--	0.995627	1.06e-06	NA	0.692626	0.00178875	NA	0.580297	0.0269004	NA	0.909915	5.89e-08	NA	1.70183	5.43e-11	Up	1.39746	5.13e-07	Up	1.17592	0.000182643	Up	1.80735	1.36e-13	Up	transposon protein-like [Arabidopsis thaliana]	-	-	-	-	-	-	-	--
MSTRG.36683	--	0.588003	0.344379	NA	0.29799	0.696389	NA	0.650416	0.163	NA	-0.118905	0.917451	NA	0.872791	0.0769942	NA	1.04719	0.0180259	Up	1.41411	0.000454287	Up	0.998154	0.0153354	NA	PREDICTED: probable leucine-rich repeat receptor-like protein kinase At1g35710 isoform X1 [Nicotiana tabacum]	Genetic Information Processing;Genetic Information Processing	ko04141//Protein processing in endoplasmic reticulum;ko04120//Ubiquitin mediated proteolysis	ko04141//Protein processing in endoplasmic reticulum;ko04120//Ubiquitin mediated proteolysis	K06689;K06689	-	-	-	--
MSTRG.36684	WDR26	2.07602	0.0162061	Up	-1.67377	0.53161	NA	-1.20811	0.53511	NA	3.6913	1.81e-12	Up	1.81454	0.0207391	Up	0.595016	0.741544	NA	-0.0101242	0.982643	NA	3.47947	3.78e-12	Up	PREDICTED: WD repeat-containing protein 26-like isoform X2 [Nicotiana sylvestris]	-	-	-	-	GO:0044424//intracellular part	-	GO:0003006//developmental process involved in reproduction;GO:0006342//chromatin silencing;GO:0007059//chromosome segregation;GO:0009606//tropism;GO:0009653//anatomical structure morphogenesis;GO:0018205//peptidyl-lysine modification;GO:0022402//cell cycle process;GO:0032412//regulation of ion transmembrane transporter activity;GO:0033043//regulation of organelle organization;GO:0042743//hydrogen…	--
MSTRG.36694	--	1.05857	2.34e-06	Up	0.449423	0.160367	NA	1.13587	8.59e-08	Up	2.29582	4.64e-53	Up	0.834378	3.17e-06	NA	0.184	0.673667	NA	0.415568	0.135386	NA	1.3346	1.52e-17	Up	PREDICTED: replication protein A 70 kDa DNA-binding subunit B-like [Solanum tuberosum]	-	-	-	-	-	-	-	--
MSTRG.36762	--	0.409876	0.0303747	NA	0.125927	0.456413	NA	0.526729	0.0015217	NA	1.51235	7.08e-29	Up	0.249637	0.99806	NA	0.863746	0.0697983	NA	0.943916	0.00360875	NA	1.77302	4.99e-22	Up	PREDICTED: uncharacterized protein LOC107792198 [Nicotiana tabacum]	-	-	-	-	-	-	-	--
MSTRG.36805	--	1.29866	0.544355	NA	-0.943416	0.826713	NA	2.68706	0.0021363	Up	8.45401	2.08e-75	Up	2.56049	3.26e-07	Up	0.73961	0.572981	NA	0.632695	0.713746	NA	6.56888	4.61e-91	Up	probable leucine-rich repeat receptor-like protein kinase IMK3 [Nicotiana tomentosiformis]	-	-	-	-	GO:0005618//cell wall;GO:0005911//cell-cell junction;GO:0031224//intrinsic component of membrane	GO:0004674//protein serine/threonine kinase activity;GO:0032550//purine ribonucleoside binding	GO:0006464//cellular protein modification process;GO:0006796//phosphate-containing compound metabolic process;GO:0007049//cell cycle;GO:0007165//signal transduction	--
MSTRG.36807	IMK3	0	1	NA	0	1	NA	0	1	NA	10.6558	9.18e-08	Up	5.43741	0.850058	NA	6.05889	0.732166	NA	7.05889	0.426141	NA	11.3718	8.33e-10	Up	probable leucine-rich repeat receptor-like protein kinase IMK3 [Nicotiana tomentosiformis]	-	-	-	-	GO:0031224//intrinsic component of membrane;GO:0071944//cell periphery	GO:0004674//protein serine/threonine kinase activity;GO:0032550//purine ribonucleoside binding	GO:0006464//cellular protein modification process;GO:0006796//phosphate-containing compound metabolic process;GO:0007049//cell cycle;GO:0007167//enzyme linked receptor protein signaling pathway;GO:0048449//floral organ formation;GO:0048869//cellular developmental process	--
MSTRG.36838	--	0.301774	0.704172	NA	0.129521	0.880646	NA	-0.068306	0.896668	NA	-1.0859	0.0388443	Down	-0.358026	0.353655	NA	-0.148468	0.779678	NA	-0.342555	0.405448	NA	-1.01372	0.00903085	Down	PREDICTED: protein HOMOLOG OF MAMMALIAN LYST-INTERACTING PROTEIN 5-like isoform X1 [Nicotiana tabacum]	-	-	-	-	-	-	-	--
MSTRG.36871	--	0.337421	0.061708	NA	-0.642177	0.000175798	NA	-0.496409	0.0015533	NA	-1.39417	2.59e-12	Down	0.163602	0.488847	NA	-0.449122	0.00155313	NA	-0.428251	0.00437944	NA	-0.723236	4.93e-05	NA	GPI-anchored adhesin-like protein precursor [Actinidia chinensis var. chinensis] [Actinidia chinensis]	-	-	-	-	-	-	-	--
MSTRG.36886	--	0.93699	0.333573	NA	1.85073	0.00143657	Up	0.163058	0.916105	NA	-0.0630098	0.929007	NA	0.584963	0.906787	NA	-0.371969	0.927011	NA	0.125531	0.965779	NA	1.51785	0.308849	NA	PttB, partial [Petunia x hybrida]	-	-	-	-	-	-	-	--
MSTRG.36887	--	0.322886	0.438996	NA	-0.16753	0.885217	NA	0.475464	0.0870087	NA	-0.988067	0.00588268	NA	-0.110134	0.682801	NA	-0.606798	0.00308721	NA	-0.353422	0.121779	NA	-1.30004	4.44e-08	Down	-	-	-	-	-	-	-	-	--
MSTRG.36889	--	0.786354	0.0798462	NA	0.0354488	0.957016	NA	0.628172	0.229226	NA	-0.399964	0.698856	NA	0.229482	0.585148	NA	-0.567304	0.0456394	NA	-0.0173636	0.925569	NA	-1.16891	0.000466808	Down	-	-	-	-	-	-	-	-	--
MSTRG.36914	--	0.546121	0.00239656	NA	0.704713	1.55e-08	NA	-0.533953	0.00255801	NA	-1.84651	2.98e-13	Down	0.65672	4.58e-06	NA	0.247141	0.307538	NA	-0.306918	0.0590002	NA	-1.13739	1.51e-09	Down	-	-	-	-	-	-	-	-	--
MSTRG.36918	--	0.392317	0.752874	NA	0.328949	0.758747	NA	0.377158	0.683285	NA	0.891561	0.0174053	NA	0.995246	0.0109022	NA	0.68281	0.160055	NA	0.628589	0.270927	NA	1.18148	0.000413007	Up	PREDICTED: uncharacterized protein LOC109224227 [Nicotiana attenuata]	-	-	-	-	-	-	-	--
MSTRG.36922	--	0.837117	0.456294	NA	0.50943	0.729162	NA	1.04548	0.156677	NA	0.590088	0.287055	NA	1.37809	0.0210666	Up	0.617629	0.603214	NA	0.388642	0.824127	NA	1.48621	0.005558	Up	Histone-lysine N-methyltransferase [Actinidia chinensis var. chinensis] [Actinidia chinensis]	-	-	-	-	-	-	-	--
MSTRG.36945	--	-0.419772	0.185319	NA	-0.549944	0.191109	NA	-1.62997	7.22e-07	Down	-2.63546	1.13e-09	Down	-0.30731	0.365131	NA	-0.117453	0.8208	NA	-0.64694	0.0598474	NA	-2.24982	1.34e-08	Down	PREDICTED: uncharacterized protein LOC104229503 [Nicotiana sylvestris]	-	-	-	-	-	-	-	--
MSTRG.36963	--	-0.417077	0.545887	NA	0.244061	0.786078	NA	0.0917715	0.940703	NA	-0.141176	0.934542	NA	0.924477	0.0612839	NA	1.16261	0.00806778	Up	1.08793	0.0489019	Up	1.16963	0.00419142	Up	-	-	-	-	-	-	-	-	--
MSTRG.37015	--	0.378512	0.760546	NA	0	0.982242	NA	1.13058	0.0135607	Up	-0.10225	0.93084	NA	-0.59982	0.372457	NA	0.665452	0.228245	NA	0.40018	0.710742	NA	0.135352	0.756983	NA	keratin, type I cytoskeletal 10-like [Solanum pennellii]	-	-	-	-	-	-	-	--
MSTRG.37069	--	0.0959244	0.984268	NA	1.05311	0.148023	NA	1.1127	0.107393	NA	0.911692	0.0766908	NA	0.0317089	0.99929	NA	1.83007	0.00506164	Up	1.96347	0.00540083	Up	1.92177	0.00148099	Up	PREDICTED: F-box protein At4g19940-like [Nicotiana attenuata]	-	-	-	-	-	-	-	--
MSTRG.37070	--	0.515966	0.610585	NA	0.20335	0.877144	NA	0.915076	0.161125	NA	1.2214	0.00440608	Up	-0.492769	0.83835	NA	0.266691	0.927011	NA	1.23593	0.330166	NA	1.30869	0.105483	NA	uncharacterized protein LOC104087514 [Nicotiana tomentosiformis]	-	-	-	-	-	-	-	--
MSTRG.37080	--	0.748938	0.653296	NA	0.650254	0.716877	NA	1.48829	0.0791622	NA	0.675565	0.382825	NA	1.83544	0.0264899	Up	1.56721	0.101207	NA	1.25418	0.316694	NA	1.66227	0.0377069	Up	-	-	-	-	-	-	-	-	--
MSTRG.37101	--	1.77468	5.28e-06	Up	-0.055648	0.992777	NA	0.776958	0.204916	NA	0.658443	0.107057	NA	0.653197	0.138249	NA	-0.818703	0.102421	NA	-0.221708	0.757073	NA	-0.495325	0.437338	NA	-	-	-	-	-	-	-	-	--
MSTRG.37109	--	0.242531	0.898777	NA	0.228511	0.867635	NA	-0.834852	0.330333	NA	-2.14213	0.0151188	Down	0.570442	0.397705	NA	0.144242	0.927011	NA	0.4026	0.68246	NA	-1.4548	0.0535418	NA	PREDICTED: uncharacterized protein LOC104240645 [Nicotiana sylvestris]	-	-	-	-	-	-	-	--
MSTRG.37111	--	0.263426	0.82263	NA	0.180849	0.845472	NA	-0.827467	0.136184	NA	-3.3552	2.78e-05	Down	-0.20236	0.699339	NA	-0.873394	0.0229685	NA	-0.435625	0.332593	NA	-2.81545	4.19e-07	Down	PREDICTED: uncharacterized protein LOC107805420, partial [Nicotiana tabacum]	-	-	-	-	-	-	-	--
MSTRG.37155	PDF2.2	0.0272455	0.937984	NA	0.305058	0.0178132	NA	-0.939904	6.93e-11	NA	-1.82241	5.78e-19	Down	0.325196	0.00273697	NA	-0.327114	0.00103286	NA	-0.704557	3.38e-11	NA	-1.64259	2.49e-28	Down	PREDICTED: defensin J1-2 [Nicotiana sylvestris]	-	-	-	-	GO:0005618//cell wall;GO:0005911//cell-cell junction;GO:0016020//membrane	GO:0004857//enzyme inhibitor activity	GO:0000097//sulfur amino acid biosynthetic process;GO:0001906//cell killing;GO:0005976//polysaccharide metabolic process;GO:0006950//response to stress;GO:0009620//response to fungus;GO:0009826//unidimensional cell growth;GO:0032535//regulation of cellular component size;GO:0043479//pigment accumulation in tissues in response to UV light;GO:0045229//external encapsulating structure organization;G…	--
MSTRG.37217	--	0.0136104	0.963304	NA	-0.0189265	0.981361	NA	-0.582827	0.149018	NA	-2.20935	1.91e-06	Down	0.221956	0.775441	NA	0.353371	0.619172	NA	0.131377	0.927142	NA	-1.1311	0.0428934	Down	PREDICTED: uncharacterized protein LOC104237859 [Nicotiana sylvestris]	-	-	-	-	-	-	-	--
MSTRG.37225	HIPP39	-0.323838	0.33114	NA	0.266121	0.576472	NA	-0.941237	0.00149244	NA	-2.56224	8.54e-10	Down	-0.285208	0.434413	NA	-0.142425	0.773362	NA	0.115637	0.923206	NA	-1.62923	7.56e-06	Down	heavy metal-associated isoprenylated plant protein 39-like [Nicotiana tomentosiformis]	Genetic Information Processing	ko03008//Ribosome biogenesis in eukaryotes	ko03008//Ribosome biogenesis in eukaryotes	K11883	-	GO:0043169//cation binding	GO:0006812//cation transport	--
MSTRG.37255	--	-0.641895	0.0445566	NA	-2.00175	3.02e-08	Down	-2.54709	2.99e-11	Down	-7.52182	8.05e-09	Down	-0.632134	0.0141416	NA	-2.31187	1.73e-16	Down	-1.67874	4.93e-10	Down	-4.51217	8.03e-18	Down	PREDICTED: fruit-specific protein-like [Nicotiana sylvestris]	-	-	-	-	-	-	-	--
MSTRG.37256	--	-0.85177	0.339378	NA	-2.2913	0.0206927	Down	-2.63146	0.00449415	Down	-11.8031	3.09e-05	Down	-0.959475	0.133241	NA	-3.09698	8.46e-05	Down	-1.72542	0.0121565	Down	-12.1559	3e-06	Down	PREDICTED: fruit-specific protein-like [Nicotiana sylvestris]	-	-	-	-	-	-	-	--
MSTRG.37257	--	-1.39593	0.524298	NA	-2.12928	0.420028	NA	-1.22239	0.551233	NA	-10.1882	0.037505	Down	0	1	NA	0	1	NA	0	1	NA	0	1	NA	-	-	-	-	-	-	-	-	--
MSTRG.37301	--	0.382948	0.00255747	NA	0.416691	9.41e-06	NA	0.570856	7.12e-07	NA	1.08583	2.91e-44	Up	0.268807	0.00100202	NA	0.100536	0.341409	NA	0.0102816	0.0909194	NA	0.397223	9.54e-13	NA	TNP2, partial [Antirrhinum majus]	-	-	-	-	-	-	-	--
MSTRG.37302	--	-1.84988	1.19e-05	Down	-0.619751	0.338223	NA	-0.0160985	0.943647	NA	-0.962815	0.0794742	NA	-1.64397	4.58e-05	Down	-0.114372	0.863039	NA	-0.28635	0.590584	NA	-0.229678	0.771321	NA	-	-	-	-	-	-	-	-	--
MSTRG.37389	--	0.736966	0.441359	NA	0.115477	0.947899	NA	0.77259	0.347707	NA	1.49399	0.000775166	Up	-0.427421	0.406568	NA	-1.20503	0.0080119	Down	-0.90458	0.0450738	NA	-3.19794	5.21e-07	Down	-	-	-	-	-	-	-	-	--
MSTRG.37390	--	0.717361	0.283264	NA	-0.139275	0.957016	NA	1.23999	0.00619793	Up	2.07123	4.75e-12	Up	-0.17585	0.909488	NA	-1.68281	0.0583719	NA	-0.555698	0.62957	NA	-2.53842	0.0120555	Down	PREDICTED: protein SET DOMAIN GROUP 41-like isoform X1 [Nicotiana tabacum]	-	-	-	-	-	-	-	--
MSTRG.37394	--	1.90797	0.224223	NA	0.394631	0.947899	NA	1.21077	0.574756	NA	2.50155	0.00813321	Up	1.03873	0.510243	NA	0.568512	0.810319	NA	0.85561	0.669371	NA	-0.122857	0.972708	NA	hypothetical protein A4A49_23409 [Nicotiana attenuata]	-	-	-	-	-	-	-	--
MSTRG.37400	--	-0.0923936	0.9384	NA	-0.450065	0.877998	NA	-1.9542	0.0873407	NA	-10.3916	0.000500687	Down	-0.18868	0.867494	NA	-0.52799	0.600294	NA	-0.661492	0.491797	NA	-3.79979	0.001355	Down	-	-	-	-	-	-	-	-	--
MSTRG.37418	--	-0.491763	0.657297	NA	-0.356834	0.884338	NA	0.0864482	0.967815	NA	-3.57923	0.00383216	Down	-0.459755	0.605465	NA	0.231613	0.860043	NA	-0.110306	0.923206	NA	-1.79961	0.028968	Down	Transmembrane protein [Parasponia andersonii]	-	-	-	-	GO:0031224//intrinsic component of membrane	-	-	--
MSTRG.37448	--	-0.105739	0.747853	NA	0.044406	0.898214	NA	-0.329398	0.202058	NA	-1.07113	0.000233542	Down	0.00528267	0.984016	NA	0.158235	0.85307	NA	0.36715	0.504997	NA	-0.551483	0.254694	NA	-	-	-	-	-	-	-	-	--
MSTRG.3745	--	-0.30139	0.540881	NA	0.206134	0.756351	NA	-0.418529	0.339453	NA	-1.0994	0.0366851	Down	0	1	NA	0	1	NA	0	1	NA	5.32193	0.820841	NA	PttB, partial [Petunia x hybrida]	-	-	-	-	-	-	-	--
MSTRG.37451	--	1.87643	0.246654	NA	1.73481	0.337613	NA	2.39334	0.0701103	NA	2.35598	0.0298289	Up	0.21434	0.921895	NA	0.308122	0.889221	NA	-0.320368	0.878868	NA	0.679632	0.43615	NA	-	-	-	-	-	-	-	-	--
MSTRG.37468	--	0.359542	0.882352	NA	-0.268489	0.947899	NA	0.594008	0.677906	NA	4.24219	2.25e-33	Up	-0.026967	0.987818	NA	-0.263034	0.865013	NA	0.704544	0.569256	NA	4.91488	5.18e-53	Up	ATP-dependent DNA helicase PIF1-like [Nicotiana tomentosiformis]	-	-	-	-	-	-	-	--
MSTRG.37469	--	0.610958	0.0296472	NA	0.618863	0.0111779	NA	0.804758	0.000724938	NA	1.68813	4.12e-27	Up	0.586348	0.0184816	NA	0.217633	0.64279	NA	0.555562	0.0463565	NA	1.8233	1.34e-29	Up	PREDICTED: RNA-directed DNA polymerase from mobile element jockey-like, partial [Nicotiana attenuata]	-	-	-	-	-	-	-	--
MSTRG.37470	--	0.488747	0.827648	NA	-1.43063	0.513478	NA	1.15433	0.242304	NA	4.66051	1.11e-35	Up	-0.247928	0.925885	NA	0.211504	0.927011	NA	0.796467	0.662837	NA	5.2854	6.77e-32	Up	ATP-dependent DNA helicase PIF1 [Trifolium pratense]	-	-	-	-	-	-	-	--
MSTRG.37489	--	1.21222	0.000309165	Up	0.744514	0.0638042	NA	0.771551	0.0756478	NA	0.578114	0.0443983	NA	1.0674	0.000155447	Up	0.598107	0.12107	NA	0.495795	0.311696	NA	0.396389	0.204513	NA	-	-	-	-	-	-	-	-	--
MSTRG.37501	OST4A	-0.0598242	0.93754	NA	-0.125277	0.957016	NA	-0.444165	0.490304	NA	-0.824196	0.289501	NA	-0.7607	0.109383	NA	-0.141949	0.870885	NA	-0.26748	0.679837	NA	-1.21501	0.0206268	Down	Dolichyl-diphosphooligosaccharide--protein glycosyltransferase subunit 4A [Capsicum baccatum]	-	-	-	-	GO:0009536//plastid;GO:0031090//organelle membrane;GO:0031224//intrinsic component of membrane	GO:0003824//catalytic activity	-	--
MSTRG.37543	--	-0.592035	0.299257	NA	-0.269398	0.864987	NA	-0.592035	0.305221	NA	-0.883709	0.178448	NA	-0.749693	0.0729044	NA	-0.646914	0.137094	NA	-0.115854	0.852962	NA	-1.14258	0.0150954	Down	-	-	-	-	-	-	-	-	--
MSTRG.37584	--	-0.00858385	0.917165	NA	0.428424	0.00794855	NA	-0.257665	0.196525	NA	-1.60094	9.75e-11	Down	0.0784539	0.921895	NA	0.696608	5.1e-05	NA	0.432515	0.0662973	NA	-0.332258	0.306813	NA	-	-	-	-	-	-	-	-	--
MSTRG.37585	--	0.223757	0.323019	NA	0.186741	0.188681	NA	0.0126831	0.937351	NA	-1.17232	1.38e-10	Down	0.0362754	0.972113	NA	0.636356	3.91e-07	NA	0.355596	0.0466477	NA	-0.770469	1.19e-05	NA	-	-	-	-	-	-	-	-	--
MSTRG.37588	ATL70	-0.33242	0.541205	NA	0.16946	0.814535	NA	0.0111084	0.970525	NA	-1.84049	0.000390935	Down	-0.119618	0.813847	NA	-0.808085	0.0135221	NA	-0.32851	0.409077	NA	-1.17455	0.00141304	Down	PREDICTED: RING-H2 finger protein ATL70-like [Nicotiana sylvestris]	-	-	-	-	-	-	-	--
MSTRG.37597	--	-0.98907	4.15e-10	NA	-0.0201624	0.960995	NA	0.490902	0.00171306	NA	-0.890188	5.59e-05	NA	-0.700066	0.000519916	NA	0.451937	0.0288526	NA	1.06361	1.3e-11	Up	-0.216838	0.620752	NA	PREDICTED: uncharacterized protein LOC107817700 isoform X1 [Nicotiana tabacum]	-	-	-	-	-	-	-	--
MSTRG.37610	--	0	1	NA	0	1	NA	0	1	NA	11.5699	2.28e-07	Up	0	1	NA	5.43741	0.927011	NA	0	1	NA	7.38082	0.429635	NA	-	-	-	-	-	-	-	-	--
MSTRG.37621	--	0.653675	0.504627	NA	-0.194322	0.949871	NA	0.615906	0.47159	NA	1.16077	0.00809547	Up	0.635927	0.338688	NA	0.558075	0.461202	NA	0.644024	0.402298	NA	1.07778	0.0131267	Up	-	-	-	-	-	-	-	-	--
MSTRG.37624	--	1.33425	0.000159455	Up	-0.723065	0.365867	NA	1.4277	6.28e-05	Up	0.404523	0.183648	NA	1.26393	2.86e-06	Up	-0.545107	0.252803	NA	0.272879	0.752195	NA	0.434106	0.163657	NA	cyclic dof factor 3-like [Hibiscus syriacus]	-	-	-	-	-	-	-	--
MSTRG.37630	--	1.05879	6.56e-196	Up	0.460707	3.1e-40	NA	0.638746	1.17e-53	NA	1.08426	5.51e-233	Up	0.741172	1.65e-60	NA	0.2215	0.000218662	NA	0.84334	1.98e-57	NA	1.15266	2.68e-145	Up	unknown [Nicotiana tabacum]	-	-	-	-	-	-	-	--
MSTRG.37654	--	0.594467	0.249821	NA	-0.0884849	0.970078	NA	0.582235	0.203449	NA	1.86515	1.32e-15	Up	0.70044	0.0308052	NA	0.198214	0.778297	NA	0.202875	0.827565	NA	1.15797	2.95e-06	Up	hAT transposon superfamily [Striga asiatica]	-	-	-	-	-	-	-	--
MSTRG.37674	--	1.49344	0.000398199	Up	0.232588	0.867906	NA	-0.306661	0.75586	NA	0.933698	0.027835	NA	1.0112	0.0407424	Up	0.163843	0.927011	NA	-0.0792526	0.923206	NA	0.766857	0.0877514	NA	-	-	-	-	-	-	-	-	--
MSTRG.37763	--	-0.201433	0.555559	NA	1.19221	6.57e-12	Up	-0.77259	0.009498	NA	-3.82862	1.29e-16	Down	0.650416	0.010157	NA	0.286182	0.508501	NA	-0.152341	0.7168	NA	-2.93455	1.03e-10	Down	gag-pol polyprotein [Solanum lycopersicum]	-	-	-	-	-	-	-	--
MSTRG.37775	--	-0.016734	0.877838	NA	0.389258	0.00637724	NA	0.962682	1.34e-14	NA	1.2453	1.68e-33	Up	-0.223858	0.0962258	NA	-0.213633	0.120394	NA	0.111552	0.826671	NA	0.427286	1.64e-05	NA	PREDICTED: uncharacterized protein LOC107810149 isoform X2 [Nicotiana tabacum]	-	-	-	-	-	-	-	--
MSTRG.37787	--	0.232043	0.275836	NA	-0.0048494	0.985358	NA	0.64811	0.0152805	NA	1.57037	1.52e-19	Up	0.270089	0.316379	NA	0.621276	0.0400989	NA	0.125884	0.794369	NA	0.793957	7.7e-05	NA	PREDICTED: replication protein A 70 kDa DNA-binding subunit B-like isoform X5 [Nicotiana sylvestris]	-	-	-	-	-	-	-	--
MSTRG.37802	--	0.709179	0.270404	NA	0.34115	0.672613	NA	0.301575	0.845698	NA	1.39201	3.4e-06	Up	0.273801	0.790962	NA	-0.0561945	0.889257	NA	0.504977	0.39044	NA	0.252187	0.464551	NA	-	-	-	-	-	-	-	-	--
MSTRG.37809	--	0.779968	0.232047	NA	0.51429	0.524629	NA	1.28111	0.0051473	Up	-0.479769	0.706808	NA	-0.176157	0.822443	NA	0.263034	0.749137	NA	0.600357	0.261271	NA	0.348871	0.352031	NA	PREDICTED: uncharacterized protein LOC104240645 [Nicotiana sylvestris]	-	-	-	-	-	-	-	--
MSTRG.37831	--	0.681536	0.0694534	NA	-0.170619	0.917394	NA	-0.274175	0.548262	NA	-0.77444	0.145163	NA	0.0443941	0.988368	NA	-0.573735	0.0479186	NA	-0.400087	0.286411	NA	-1.42509	2.75e-05	Down	PREDICTED: glycine-rich RNA-binding protein GRP1A-like [Nicotiana sylvestris]	-	-	-	-	-	-	-	--
MSTRG.37850	EAS3	-0.912537	0.88679	NA	-0.941106	0.935743	NA	1.74595	0.439529	NA	2.64866	0.0280096	Up	0.0393129	0.99806	NA	-1.3501	0.657451	NA	1.15479	0.590464	NA	1.36434	0.256123	NA	5-epi-aristolochene synthase [Nicotiana tabacum]	Metabolism	ko00909//Sesquiterpenoid and triterpenoid biosynthesis	ko00909//Sesquiterpenoid and triterpenoid biosynthesis	K15804	GO:0044424//intracellular part	GO:0010334//sesquiterpene synthase activity;GO:0046872//metal ion binding	GO:0006721//terpenoid metabolic process;GO:0006950//response to stress	--
MSTRG.37912	--	0.0181473	0.992663	NA	-0.361266	0.947899	NA	-0.174498	0.937351	NA	-0.548893	0.828165	NA	-1.17425	0.201217	NA	-1.15489	0.259678	NA	-1.19388	0.231471	NA	-3.33931	0.00867263	Down	-	-	-	-	-	-	-	-	--
MSTRG.37936	--	0.461077	0.679861	NA	0.661376	0.356797	NA	1.23099	0.0156351	Up	0.0649175	0.742489	NA	0.254138	0.832273	NA	0.958006	0.0423688	NA	0.783508	0.206257	NA	0.577057	0.20782	NA	-	-	-	-	-	-	-	-	--
MSTRG.3795	--	-0.0144824	0.985794	NA	0.581568	0.0181485	NA	0.971753	1.7e-05	NA	0.532014	0.00230841	NA	0.539293	0.0663834	NA	0.938649	5.82e-05	NA	1.09696	4.14e-06	Up	1.03582	6.3e-07	Up	PREDICTED: leucine-rich repeat receptor-like protein kinase PEPR2 [Nicotiana attenuata]	-	-	-	-	-	-	-	--
MSTRG.38028	OST4A	-0.25106	0.252302	NA	-0.261067	0.600938	NA	-0.76631	0.000214094	NA	-1.27849	1.13e-06	Down	-0.307114	0.133664	NA	-0.20333	0.448338	NA	-0.19646	0.424255	NA	-1.00224	2.19e-05	Down	Oligosaccaryltransferase [Parasponia andersonii]	-	-	-	-	GO:0009536//plastid;GO:0031090//organelle membrane;GO:0031224//intrinsic component of membrane	GO:0003824//catalytic activity	-	--
MSTRG.38039	--	-0.992387	0.0686114	NA	-2.06582	0.00102492	Down	-1.65535	0.00205253	Down	-12.1066	1.02e-07	Down	-0.378734	0.49883	NA	-2.34438	0.121737	NA	-1.42585	0.0045037	Down	-4.31637	1.59e-06	Down	PREDICTED: fruit-specific protein-like [Nicotiana sylvestris]	-	-	-	-	-	-	-	--
MSTRG.3804	FAAH	0.415786	0.759843	NA	1.33741	0.0023239	Up	0.494378	0.558125	NA	0.576959	0.16212	NA	1.09888	0.0153852	Up	1.33442	0.00179586	Up	1.11725	0.0302785	Up	0.839535	0.0625798	NA	PREDICTED: fatty acid amide hydrolase-like [Nicotiana tabacum]	-	-	-	-	-	GO:0016879//ligase activity, forming carbon-nitrogen bonds	-	--
MSTRG.38040	--	-0.598563	0.00300201	NA	-1.83513	2.15e-14	Down	-2.52174	4.01e-21	Down	-6.6311	2.02e-16	Down	-0.584492	0.00713356	NA	-2.35078	1.83e-21	Down	-1.39881	1.51e-09	Down	-3.65046	3.2e-22	Down	PREDICTED: fruit-specific protein-like [Nicotiana sylvestris]	-	-	-	-	-	-	-	--
MSTRG.38041	--	-5.43741	0.869024	NA	-5.43741	0.910159	NA	0.206451	0.970099	NA	4.31079	0.000649532	Up	3.16993	0.0994478	NA	1.66297	0.669687	NA	1.11548	0.848284	NA	5.16323	1.92e-05	Up	Retrovirus-related Pol polyprotein from transposon RE1 [Senna tora]	-	-	-	-	-	-	-	--
MSTRG.38047	--	0.678072	0.13673	NA	-0.860954	0.135323	NA	0.667425	0.0967298	NA	1.72504	1.13e-13	Up	0.719598	0.0703783	NA	0.166725	0.881614	NA	0.110727	0.945102	NA	1.81263	3.41e-13	Up	duf724 domain-containing protein 7 [Nicotiana attenuata]	-	-	-	-	-	-	-	--
MSTRG.38052	--	0.777277	0.00130683	NA	0.317556	0.311936	NA	0.733787	0.00283373	NA	1.57501	6.33e-24	Up	0.639212	0.00269663	NA	0.461538	0.0592446	NA	0.197985	0.724055	NA	1.15298	1.26e-11	Up	PREDICTED: proline-rich receptor-like protein kinase PERK2 isoform X1 [Nicotiana attenuata]	-	-	-	-	-	-	-	--
MSTRG.38094	NAC081	0.28882	0.773964	NA	0.0760134	0.947899	NA	0.788893	0.042904	NA	3.19103	1.05e-65	Up	1.35406	2.26e-05	Up	0.642296	0.200745	NA	1.53762	1.83e-06	Up	3.69794	9.58e-75	Up	protein ATAF2-like isoform X2 [Nicotiana tomentosiformis]	-	-	-	-	GO:0043231//intracellular membrane-bounded organelle	GO:0019901//protein kinase binding	GO:0001101//response to acid chemical;GO:0006950//response to stress;GO:0009314//response to radiation;GO:0010468//regulation of gene expression;GO:0014070//response to organic cyclic compound;GO:0032535//regulation of cellular component size;GO:0034285//response to disaccharide;GO:0034645//cellular macromolecule biosynthetic process;GO:0044707//single-multicellular organism process;GO:0051707//r…	--
MSTRG.38117	--	-0.367371	0.811689	NA	-0.61891	0.749134	NA	-0.249676	0.857601	NA	-0.389175	0.851048	NA	-1.89598	0.00497391	Down	-0.617346	0.423575	NA	-0.137841	0.911325	NA	-0.953564	0.194231	NA	PREDICTED: probable glycerophosphoryl diester phosphodiesterase 2 [Nicotiana sylvestris]	-	-	-	-	-	-	-	--
MSTRG.38153	Os03g0733400	1.79595	5.46e-05	Up	0.462526	0.69172	NA	0.792675	0.316008	NA	0.565904	0.233512	NA	-0.0516012	0.921895	NA	-0.692178	0.118704	NA	-0.0395284	0.926626	NA	-0.209453	0.820841	NA	PREDICTED: zinc finger BED domain-containing protein RICESLEEPER 3-like [Nicotiana tabacum]	-	-	-	-	-	-	-	--
MSTRG.38204	--	-0.0780025	0.999581	NA	-5.98489	0.910159	NA	-5.98489	0.849457	NA	5.56425	7.47e-07	Up	4.73697	0.921895	NA	0	1	NA	0	1	NA	10.2722	1.57e-05	Up	-	-	-	-	-	-	-	-	--
MSTRG.38228	--	-0.348454	0.389844	NA	0.206451	0.682164	NA	-0.0535495	0.900077	NA	-2.09039	1.66e-05	Down	-0.277796	0.372308	NA	0.354388	0.260944	NA	0.364489	0.300755	NA	-1.30156	3.3e-05	Down	-	-	-	-	-	-	-	-	--
MSTRG.3824	--	0.0860709	0.93754	NA	-0.110558	0.980379	NA	-0.265401	0.60859	NA	-1.34577	0.010021	Down	-0.548437	0.125153	NA	-0.378512	0.250411	NA	-0.536464	0.127788	NA	-1.22651	0.00324418	Down	60s ribosomal protein l27a-3 [Nicotiana attenuata]	-	-	-	-	-	-	-	--
MSTRG.38255	--	0.184966	0.244806	NA	0.364077	5.69e-07	NA	-1.02458	4.22e-26	Down	-3.37206	2.33e-111	Down	0.409293	6.42e-08	NA	0.0794668	0.773585	NA	-0.255842	0.00341606	NA	-1.99682	1.78e-65	Down	hypothetical protein KY284_006198 [Solanum tuberosum]	-	-	-	-	-	-	-	--
MSTRG.38275	--	0.896049	0.54231	NA	0.383843	0.932154	NA	1.10056	0.400696	NA	2.02106	0.000976285	Up	-0.523562	0.749207	NA	0	0.943989	NA	0.650365	0.585433	NA	1.37126	0.0432166	Up	cAMP-regulated phosphoprotein 19-related protein [Perilla frutescens var. frutescens] [Perilla frutescens]	-	-	-	-	GO:0043231//intracellular membrane-bounded organelle	-	GO:0048511//rhythmic process	--
MSTRG.38298	--	1.31411	0.677914	NA	1.44876	0.623351	NA	2.42717	0.119763	NA	3.32582	0.00111039	Up	0.208587	0.959094	NA	1.78427	0.320844	NA	2.39689	0.0820582	NA	3.18763	0.000953345	Up	-	-	-	-	-	-	-	-	--
MSTRG.38308	--	1.33217	2e-108	Up	0.421372	1.07e-08	NA	1.07587	7.11e-61	Up	0.556469	1.04e-18	NA	1.44702	3.76e-108	Up	0.707955	2.3e-20	NA	1.14981	1.35e-43	Up	1.11145	5.44e-65	Up	-	-	-	-	-	-	-	-	--
MSTRG.38309	--	1.44238	1.36e-07	Up	0.877143	0.00203813	NA	1.68602	7.42e-12	Up	1.16008	1.81e-06	Up	1.37801	3e-14	Up	1.36786	6.68e-14	Up	1.81811	1.6e-26	Up	1.91017	1.08e-33	Up	-	-	-	-	-	-	-	-	--
MSTRG.3831	--	2.10154	1.55e-05	Up	0.544321	0.694062	NA	2.79225	8.19e-11	Up	4.77149	6.88e-60	Up	1.90484	4.89e-13	Up	1.09167	0.000861743	Up	1.3503	2.64e-05	Up	3.05582	1.1e-48	Up	PREDICTED: uncharacterized protein LOC104245504 [Nicotiana sylvestris]	-	-	-	-	-	-	-	--
MSTRG.3833	--	5.64386	0.93754	NA	0	1	NA	5.64386	0.900077	NA	8.70275	0.043535	Up	3.26849	0.252379	NA	-5.1964	0.927011	NA	1.12553	0.923206	NA	3.71049	0.0823032	NA	-	-	-	-	-	-	-	-	--
MSTRG.38332	--	-0.523994	0.288904	NA	0.119464	0.905944	NA	0.819658	0.0166333	NA	1.21496	5.75e-07	Up	-0.613307	0.095686	NA	-0.501799	0.210624	NA	-0.264158	0.59054	NA	0.6054	0.0235583	NA	PREDICTED: craniofacial development protein 2-like [Nicotiana attenuata]	-	-	-	-	-	-	-	--
MSTRG.38398	--	0.778973	0.581528	NA	0.435386	0.848276	NA	0.778973	0.501728	NA	0.568474	0.436275	NA	0.373815	0.800503	NA	2.46741	1.53e-08	Up	1.58947	0.0110069	Up	1.20487	0.0432153	Up	-	-	-	-	-	-	-	-	--
MSTRG.38489	--	0.251062	0.895258	NA	-1.12445	0.258914	NA	0.0669787	0.976919	NA	-2.20462	0.0234774	Down	0.404653	0.664771	NA	-0.508673	0.577081	NA	-1.11696	0.172152	NA	-1.56442	0.0744845	NA	PREDICTED: uncharacterized protein LOC107787889 [Nicotiana tabacum]	-	-	-	-	-	-	-	--
MSTRG.38496	BGLU47	0.730564	3.02e-21	NA	0.360098	5.9e-07	NA	-0.451343	9.98e-08	NA	-1.55713	6.84e-38	Down	0.495298	1.47e-11	NA	0.525597	3.53e-13	NA	-0.219258	0.00977009	NA	-1.59025	1.22e-54	Down	beta-glucosidase 46-like [Nicotiana tomentosiformis]	Metabolism;Metabolism;Metabolism;Metabolism;Metabolism	ko01100//Metabolic pathways;ko01110//Biosynthesis of secondary metabolites;ko00940//Phenylpropanoid biosynthesis;ko00500//Starch and sucrose metabolism;ko00460//Cyanoamino acid metabolism	ko01100//Metabolic pathways;ko01110//Biosynthesis of secondary metabolites;ko00940//Phenylpropanoid biosynthesis;ko00500//Starch and sucrose metabolism;ko00460//Cyanoamino acid metabolism	K05350;K05350;K05350;K05350;K05350	-	GO:0004553//hydrolase activity, hydrolyzing O-glycosyl compounds	GO:0008152//metabolic process	--
MSTRG.38505	--	-0.76094	0.223954	NA	-1.01155	0.152661	NA	-1.08775	0.0729342	NA	-1.64127	0.0139144	Down	-0.378512	0.599744	NA	-0.219313	0.813344	NA	0.0633259	0.988498	NA	-0.825971	0.22678	NA	-	-	-	-	-	-	-	-	--
MSTRG.38519	--	0.359957	0.622711	NA	-0.067338	0.986736	NA	-0.0268784	0.955614	NA	-1.88706	0.00243329	Down	0.574882	0.26462	NA	0.617244	0.152715	NA	0.664352	0.17927	NA	-0.638686	0.347349	NA	-	-	-	-	-	-	-	-	--
MSTRG.38554	GAI1	1.16679	0.00108238	Up	0.270318	0.740276	NA	0.661152	0.167468	NA	0.159806	0.466058	NA	1.26979	0.000629974	Up	0.657608	0.22	NA	0.657608	0.303523	NA	0.899012	0.0201895	NA	della protein gai1 [Nicotiana attenuata]	Environmental Information Processing	ko04075//Plant hormone signal transduction	ko04075//Plant hormone signal transduction	K14494	GO:0043231//intracellular membrane-bounded organelle	GO:0000975//regulatory region DNA binding;GO:0001071//nucleic acid binding transcription factor activity	GO:0006090//pyruvate metabolic process;GO:0006972//hyperosmotic response;GO:0006996//organelle organization;GO:0008104//protein localization;GO:0009312//oligosaccharide biosynthetic process;GO:0009639//response to red or far red light;GO:0009894//regulation of catabolic process;GO:0009937//regulation of gibberellic acid mediated signaling pathway;GO:0010029//regulation of seed germination;GO:0010…	--
MSTRG.38596	RE1	0.590669	2.34e-14	NA	0.309679	1.13e-05	NA	0.514668	6.17e-09	NA	0.681997	4.28e-34	NA	0.523562	0.824229	NA	1.04439	0.433871	NA	-0.192645	0.963922	NA	3.57743	3.36e-11	Up	PREDICTED: uncharacterized mitochondrial protein AtMg00810-like [Nicotiana tabacum]	-	-	-	-	-	-	-	--
MSTRG.38630	--	0.587007	0.677414	NA	0.481035	0.757519	NA	0.712198	0.473602	NA	1.70657	0.000387541	Up	-0.0364106	0.974723	NA	0.69871	0.349105	NA	0.306566	0.843084	NA	0.968191	0.0529841	NA	-	-	-	-	-	-	-	-	--
MSTRG.38631	--	0.692122	0.340057	NA	0.320901	0.78576	NA	1.16019	0.0127624	Up	1.14518	0.00156176	Up	0.389511	0.614556	NA	0.563955	0.336284	NA	0.555215	0.411649	NA	0.49773	0.238435	NA	-	-	-	-	-	-	-	-	--
MSTRG.38654	AGC1-5	-0.141259	0.495439	NA	-0.334483	0.248759	NA	-0.444254	0.0145522	NA	-2.15347	4.22e-16	Down	-0.26492	0.132017	NA	-0.239889	0.203769	NA	-0.397035	0.0339593	NA	-1.47546	5.53e-12	Down	PREDICTED: serine/threonine-protein kinase D6PKL2 [Nicotiana sylvestris]	-	-	-	-	-	GO:0004672//protein kinase activity;GO:0032550//purine ribonucleoside binding	GO:0006464//cellular protein modification process;GO:0006796//phosphate-containing compound metabolic process	--
MSTRG.3866	UXS5	-1.50779	0.294254	NA	-1.03531	0.599605	NA	-3.50779	0.0329315	Down	-10.5667	0.00221464	Down	-0.48755	0.896574	NA	0.287577	0.927011	NA	-0.121679	0.963017	NA	-8.82443	0.197689	NA	UDP-XYL synthase 5 [Actinidia rufa]	Metabolism;Metabolism	ko01100//Metabolic pathways;ko00520//Amino sugar and nucleotide sugar metabolism	ko01100//Metabolic pathways;ko00520//Amino sugar and nucleotide sugar metabolism	K08678;K08678	GO:0016020//membrane;GO:0044444//cytoplasmic part	GO:0016831//carboxy-lyase activity;GO:0048037//cofactor binding	GO:0009225//nucleotide-sugar metabolic process;GO:0009746//response to hexose;GO:0019321//pentose metabolic process;GO:0034285//response to disaccharide	--
MSTRG.38674	--	1.40972	0.167337	NA	0.281771	0.926113	NA	-0.117836	0.939491	NA	1.4975	0.0356865	Up	0.493354	0.515338	NA	0.244367	0.844087	NA	0.467718	0.612141	NA	1.5296	8.08e-05	Up	-	-	-	-	-	-	-	-	--
MSTRG.38686	--	0.822189	1.41e-07	NA	0.193255	0.400446	NA	0.0750732	0.927437	NA	1.34419	2.31e-33	Up	0	0.99806	NA	2	0.821417	NA	3.08746	0.446602	NA	2.32193	0.547827	NA	PREDICTED: kinesin-13A-like [Nicotiana tabacum]	-	-	-	-	-	-	-	--
MSTRG.38694	UBICEP52-7	-0.228811	2.7e-08	NA	-0.253664	0.000143546	NA	-0.533714	6.22e-27	NA	-1.97527	2.51e-158	Down	-0.497893	8.29e-26	NA	-0.177878	0.000138314	NA	-0.284023	1.82e-09	NA	-1.42699	9.01e-109	Down	ubiquitin extension protein 1, partial [Prunus dulcis]	Genetic Information Processing	ko03010//Ribosome	ko03010//Ribosome	K02927	GO:0030529//intracellular ribonucleoprotein complex;GO:0043231//intracellular membrane-bounded organelle	GO:0005198//structural molecule activity	GO:0010467//gene expression	--
MSTRG.38695	MGL	0.195301	0.617796	NA	0.110834	0.639498	NA	1.29594	1.55e-29	Up	6.88114	0	Up	1.35144	1.36e-34	Up	1.20787	3.23e-21	Up	1.265	3.44e-25	Up	6.3278	0	Up	methionine gamma-lyase-like [Nicotiana tomentosiformis]	Metabolism;Metabolism;Metabolism	ko01100//Metabolic pathways;ko00270//Cysteine and methionine metabolism;ko00450//Selenocompound metabolism	ko01100//Metabolic pathways;ko00270//Cysteine and methionine metabolism;ko00450//Selenocompound metabolism	K01761;K01761;K01761	GO:0044444//cytoplasmic part	GO:0016765//transferase activity, transferring alkyl or aryl (other than methyl) groups;GO:0016846//carbon-sulfur lyase activity;GO:0043168//anion binding	GO:0009087//methionine catabolic process;GO:0009267//cellular response to starvation;GO:0009414//response to water deprivation;GO:0051260//protein homooligomerization	--
MSTRG.38710	--	0.393745	0.0629814	NA	0.0795806	0.775644	NA	0.292726	0.241155	NA	1.02165	7.75e-18	Up	0.485318	0.00193411	NA	0.0588329	0.927011	NA	0.0877311	0.923206	NA	0.677692	1.03e-08	NA	-	-	-	-	-	-	-	-	--
MSTRG.38711	--	-0.24878	0.771237	NA	-0.429893	0.745793	NA	-0.917159	0.163424	NA	-2.53469	0.00151978	Down	0.0134623	0.992295	NA	0.446256	0.600509	NA	-0.277534	0.782405	NA	-1.52751	0.0685313	NA	-	-	-	-	-	-	-	-	--
MSTRG.38740	--	0.0932049	0.940416	NA	-0.0262175	0.972998	NA	1.00914	1.9e-05	Up	0.178053	0.153813	NA	-0.253805	0.563343	NA	0.145105	0.816506	NA	0.202776	0.740131	NA	-0.241918	0.745544	NA	disease resistance N'-like protein [Nicotiana gossei]	-	-	-	-	-	-	-	--
MSTRG.38758	--	-0.367173	0.455819	NA	-0.00993253	0.979936	NA	-0.425801	0.35566	NA	-1.06065	0.0469657	Down	-0.168412	0.824229	NA	0.146695	0.908672	NA	0.216107	0.871138	NA	-0.449249	0.509803	NA	-	-	-	-	-	-	-	-	--
MSTRG.38763	--	2.558	0.0172468	Up	0.953457	0.740134	NA	-1.07039	0.724748	NA	0.917538	0.482083	NA	1.59694	0.0799145	NA	0.993976	0.471269	NA	1.02975	0.488961	NA	0.459432	0.707975	NA	-	-	-	-	-	-	-	-	--
MSTRG.38796	MAIL1	0	1	NA	0	1	NA	0	1	NA	0	1	NA	0.364926	0.418902	NA	0.411244	0.335518	NA	0.624818	0.0899718	NA	-1.03063	0.0194501	Down	PREDICTED: serine/threonine-protein phosphatase 7 long form homolog [Nicotiana tabacum]	-	-	-	-	-	-	-	--
MSTRG.3880	RPL18A	1.16559	0.133131	NA	-0.0597062	0.98624	NA	0.623437	0.520411	NA	4.88858	2.81e-81	Up	1.9542	0.00038844	Up	0.481127	0.770654	NA	0.169925	0.939155	NA	4.43879	1.36e-40	Up	aspartyl protease family protein [Prunus yedoensis var. nudiflora] [Prunus yedoensis]	-	-	-	-	GO:0030529//intracellular ribonucleoprotein complex	GO:0005198//structural molecule activity	GO:0010467//gene expression	--
MSTRG.3881	RPL18A	0.440042	0.774705	NA	-0.75048	0.574306	NA	0.512554	0.595369	NA	4.53013	1.02e-66	Up	0.485427	0.692088	NA	0.0392594	0.998096	NA	0.237943	0.91315	NA	3.12501	1.25e-26	Up	aspartyl protease family protein [Prunus yedoensis var. nudiflora] [Prunus yedoensis]	-	-	-	-	GO:0030529//intracellular ribonucleoprotein complex	GO:0005198//structural molecule activity	GO:0010467//gene expression	--
MSTRG.38817	--	0.382014	0.0631804	NA	-0.732034	0.000187314	NA	-2.24807	1.06e-25	Down	-5.03825	6.42e-32	Down	0.324721	0.0295371	NA	-1.34134	5.81e-18	Down	-1.19736	1.07e-15	Down	-3.32373	2.29e-40	Down	pistil-specific extensin-like protein [Nicotiana tomentosiformis]	-	-	-	-	-	-	-	--
MSTRG.38825	--	0.68147	0.000738563	NA	0.152683	0.860658	NA	0.545098	0.00200161	NA	0.568231	6.5e-09	NA	1.12419	2.84e-09	Up	-0.751612	0.0603118	NA	0.722908	5.54e-05	NA	0.889493	1.54e-07	NA	PttA' [Petunia x hybrida]	-	-	-	-	-	-	-	--
MSTRG.38844	--	-0.0139168	0.941486	NA	-0.566613	0.46415	NA	0.45038	0.406363	NA	2.10621	5.42e-22	Up	0.193226	0.822142	NA	-0.0836926	0.924775	NA	0.103093	0.942674	NA	2.05861	1.35e-19	Up	-	-	-	-	-	-	-	-	--
MSTRG.38941	--	-0.913744	0.238294	NA	-2.51165	0.00544428	Down	-1.93974	0.0159385	Down	0.810282	0.0374061	NA	0.643144	0.197282	NA	0.163976	0.894363	NA	1.08011	0.00594018	Up	1.67138	1.62e-09	Up	PREDICTED: pentatricopeptide repeat-containing protein At2g13420, mitochondrial-like [Nicotiana sylvestris]	-	-	-	-	-	-	-	--
MSTRG.38942	--	-0.307362	0.884989	NA	-0.984117	0.668851	NA	-0.347439	0.858158	NA	-0.0934644	0.946914	NA	-0.526436	0.816189	NA	0.4333	0.845672	NA	1.12323	0.353636	NA	1.52236	0.0411034	Up	-	-	-	-	-	-	-	-	--
MSTRG.38943	--	1.14975	0.29133	NA	-0.364411	0.924448	NA	0.416647	0.829518	NA	1.92905	0.000421107	Up	0.897553	0.537903	NA	0.773724	0.706678	NA	1.68605	0.0986507	NA	2.44882	0.000307111	Up	PREDICTED: uncharacterized protein LOC107787349 [Nicotiana tabacum]	-	-	-	-	-	-	-	--
MSTRG.38944	--	1.08352	0.230373	NA	1.24541	0.125806	NA	2.09027	8.03e-05	Up	2.81959	4.11e-11	Up	0.683027	0.383198	NA	0.602503	0.49361	NA	1.10526	0.078686	NA	1.98336	3.98e-07	Up	PREDICTED: oryzain beta chain-like [Nicotiana sylvestris]	-	-	-	-	-	-	-	--
MSTRG.38957	--	0.211209	0.923084	NA	-0.187086	0.947899	NA	-0.701659	0.394599	NA	-3.17971	0.00219534	Down	0.214006	0.883454	NA	0.125244	0.927011	NA	0.144062	0.939155	NA	-0.628657	0.48919	NA	-	-	-	-	-	-	-	-	--
MSTRG.38965	--	0.343598	0.533658	NA	-0.589167	0.257277	NA	0.157368	0.8393	NA	1.68916	1.1e-18	Up	0.292181	0.531818	NA	-0.383489	0.347288	NA	-0.424885	0.279986	NA	1.4132	4.36e-10	Up	protein argonaute 1b [Nicotiana attenuata]	-	-	-	-	-	-	-	--
MSTRG.3900	--	-1.01913	0.000136953	Down	-0.0385084	0.987292	NA	-0.0660892	0.844638	NA	-1.06079	0.00199413	Down	-0.683431	0.0147739	NA	0.408336	0.210246	NA	0.171847	0.81788	NA	-0.626459	0.0873468	NA	-	-	-	-	-	-	-	-	--
MSTRG.39025	--	-0.187331	0.773928	NA	0.686035	0.0788253	NA	1.36079	1.43e-05	Up	1.28199	5.5e-07	Up	-0.314586	0.603043	NA	0.804829	0.0305934	NA	1.08295	0.0014091	Up	1.28495	2.83e-06	Up	-	-	-	-	-	-	-	-	--
MSTRG.39038	--	0.0958464	0.951406	NA	0.048719	0.948601	NA	0.341238	0.568637	NA	1.29539	1.89e-07	Up	0.717641	0.164315	NA	0.242392	0.83178	NA	0.318926	0.784081	NA	1.00897	0.010368	Up	Retrovirus-related Pol polyprotein [Arachis hypogaea]	-	-	-	-	-	-	-	--
MSTRG.3907	--	0.741196	0.32658	NA	0.496059	0.539496	NA	0.00999947	0.982183	NA	-1.69738	6.18e-05	Down	0.304087	0.283918	NA	-0.591425	0.00445074	NA	-0.188276	0.466102	NA	-1.8603	3.64e-12	Down	PREDICTED: uncharacterized protein LOC107058835 [Solanum tuberosum]	-	-	-	-	-	-	-	--
MSTRG.3908	--	0.118885	0.974261	NA	0.11648	0.947899	NA	0.0194349	0.980948	NA	-3.02367	0.0205743	Down	-0.793669	0.0104247	NA	-0.642448	0.0457153	NA	-0.662289	0.0405299	NA	-2.14401	1.75e-08	Down	PREDICTED: uncharacterized protein LOC107058835 [Solanum tuberosum]	-	-	-	-	-	-	-	--
MSTRG.39098	--	6.32193	0.713637	NA	6.82443	0.559953	NA	4.90689	0.900077	NA	10.2248	5.46e-06	Up	0.607683	0.921895	NA	0.695145	0.910862	NA	0.251539	0.97616	NA	3.30117	0.0128588	Up	-	-	-	-	-	-	-	-	--
MSTRG.39121	--	0.82142	0.000241311	NA	0.393404	0.122308	NA	0.710856	0.0013477	NA	1.11238	1.23e-12	Up	0.648544	0.000258026	NA	0.221699	0.498725	NA	0.51166	0.0240566	NA	0.750677	9.34e-07	NA	PREDICTED: glycerol-3-phosphate acyltransferase 1-like [Nicotiana attenuata]	-	-	-	-	-	-	-	--
MSTRG.39131	--	0.537086	0.756234	NA	1.13087	0.146053	NA	1.37488	0.0439942	Up	0.467581	0.427128	NA	0.798097	0.656579	NA	2.33905	0.00209541	Up	1.76046	0.0837065	NA	2.08366	0.00733437	Up	-	-	-	-	-	-	-	-	--
MSTRG.39148	--	0.0746497	0.836778	NA	0.13147	0.749134	NA	0.552128	0.0408823	NA	1.04538	2.68e-10	Up	0.158346	0.644899	NA	0.123042	0.892907	NA	0.246288	0.507284	NA	0.998702	4.52e-07	NA	PREDICTED: uncharacterized protein LOC104240693 [Nicotiana sylvestris]	-	-	-	-	-	-	-	--
MSTRG.39149	--	1.23555	0.174638	NA	0.513344	0.989922	NA	1.46315	0.0466326	Up	1.0495	4.07e-06	Up	0.463494	0.674569	NA	0.490858	0.268344	NA	0.667223	0.307101	NA	0.640321	0.0607012	NA	mitochondrial and plastid RNA polymerase, partial [Nicotiana tabacum]	-	-	-	-	GO:0044424//intracellular part	GO:0016779//nucleotidyltransferase activity	-	--
MSTRG.39212	--	-0.22798	0.40003	NA	-1.33207	9.18e-07	Down	-1.64765	3.15e-09	Down	-5.4915	8.38e-18	Down	-0.121709	0.675304	NA	-1.32965	1.67e-09	Down	-1.23799	7.23e-08	Down	-4.26653	1.22e-21	Down	PREDICTED: fruit-specific protein-like [Nicotiana sylvestris]	-	-	-	-	-	-	-	--
MSTRG.39213	--	-1.09693	3.16e-30	Down	0.214464	0.0282076	NA	-0.533763	2.23e-08	NA	-1.97267	4.32e-45	Down	-0.266873	0.00500446	NA	0.115335	0.529058	NA	0.28856	0.021673	NA	-1.69481	4.59e-39	Down	PREDICTED: fruit-specific protein-like [Nicotiana sylvestris]	-	-	-	-	-	-	-	--
MSTRG.39235	--	0.608894	0.441296	NA	-0.149707	0.957016	NA	0.73386	0.195253	NA	-0.0634254	0.856881	NA	0.2824	0.852015	NA	0.880365	0.216808	NA	0.96935	0.169507	NA	1.07595	0.0372889	Up	-	-	-	-	-	-	-	-	--
MSTRG.39275	--	1.08114	0.347409	NA	1.12553	0.325764	NA	0.739348	0.580202	NA	0.788496	0.302317	NA	1.31451	0.262117	NA	1.32193	0.27387	NA	1.97199	0.0323534	Up	1.78606	0.0358536	Up	-	-	-	-	-	-	-	-	--
MSTRG.39298	--	0.566769	0.720783	NA	0.913384	0.354788	NA	1.96292	0.000734671	Up	1.16146	0.0427639	Up	0.883621	0.170918	NA	0.247928	0.8851	NA	0.570463	0.588802	NA	1.30451	0.00607769	Up	-	-	-	-	-	-	-	-	--
MSTRG.39376	--	0.683328	0.094318	NA	0.28048	0.687829	NA	0.668828	0.0889646	NA	0.0496816	0.620684	NA	0.446608	0.80509	NA	1.44661	0.0543451	NA	1.56353	0.061048	NA	1.78715	0.0023982	Up	-	-	-	-	-	-	-	-	--
MSTRG.39377	--	-0.339399	0.159242	NA	0.499435	0.00823145	NA	-0.765301	0.00133795	NA	-4.7438	1.98e-23	Down	0.215928	0.469845	NA	0.259117	0.414897	NA	0.184592	0.674494	NA	-3.49793	5.13e-23	Down	PREDICTED: uncharacterized protein LOC104228417 [Nicotiana sylvestris]	-	-	-	-	-	-	-	--
MSTRG.39401	--	0.226771	0.908441	NA	0.0393624	0.958333	NA	-0.388677	0.631767	NA	-1.61913	0.0365488	Down	-0.357285	0.643073	NA	-0.586389	0.388815	NA	-0.0912099	0.923206	NA	-2.16281	0.00486999	Down	ABC transporter F family member 4 [Camellia sinensis]	-	-	-	-	-	-	-	--
MSTRG.39415	--	0.386058	0.82263	NA	0.389191	0.877413	NA	0.523562	0.792995	NA	1.59178	0.00291995	Up	0.935294	0.463902	NA	0.889576	0.553953	NA	0.263034	0.978042	NA	1.7324	0.00464347	Up	Endochitinase [Actinidia chinensis var. chinensis] [Actinidia chinensis]	-	-	-	-	-	-	-	--
MSTRG.39447	--	0.459702	0.00191125	NA	0.0236029	0.887484	NA	1.11158	1.9e-22	Up	0.0781591	0.0667957	NA	-0.494409	0.00543593	NA	0.431176	0.0137251	NA	0.955099	6.28e-11	NA	0.392477	0.00521104	NA	-	-	-	-	-	-	-	-	--
MSTRG.39516	--	-0.0374937	0.535028	NA	0.629332	6.62e-21	NA	-0.231602	0.00538291	NA	-1.22669	1.04e-25	Down	0.26071	0.00835123	NA	0.691871	2.59e-20	NA	0.0190181	0.923206	NA	-0.868896	8.47e-15	NA	Exocyst complex component EXO84A [Capsicum baccatum]	-	-	-	-	-	-	-	--
MSTRG.39517	--	0.56342	0.104989	NA	1.06577	1.64e-06	Up	0.841975	0.00169896	NA	0.602051	0.00365229	NA	-0.0823487	0.846673	NA	0.725152	0.00093998	NA	0.463634	0.174244	NA	0.038068	0.73966	NA	-	-	-	-	-	-	-	-	--
MSTRG.39603	RPN2	-0.309509	0.586324	NA	0.252952	0.70458	NA	0.420743	0.417687	NA	-1.20039	0.031391	Down	0.618646	0.618522	NA	1.58117	0.0196221	Up	0.799218	0.52667	NA	1.10407	0.102675	NA	PREDICTED: dolichyl-diphosphooligosaccharide--protein glycosyltransferase subunit 2-like [Nicotiana tabacum]	Metabolism;Genetic Information Processing;Metabolism;Metabolism	ko01100//Metabolic pathways;ko04141//Protein processing in endoplasmic reticulum;ko00510//N-Glycan biosynthesis;ko00513//Various types of N-glycan biosynthesis	ko01100//Metabolic pathways;ko04141//Protein processing in endoplasmic reticulum;ko00510//N-Glycan biosynthesis;ko00513//Various types of N-glycan biosynthesis	K12667;K12667;K12667;K12667	GO:0005618//cell wall;GO:0005911//cell-cell junction;GO:0031090//organelle membrane;GO:0043231//intracellular membrane-bounded organelle;GO:0044425//membrane part	GO:0016757//transferase activity, transferring glycosyl groups	GO:0006487//protein N-linked glycosylation;GO:0006950//response to stress;GO:0016072//rRNA metabolic process;GO:0030243//cellulose metabolic process	--
MSTRG.39606	--	0.0892039	0.972892	NA	-1.02561	0.0644559	NA	-1.72014	0.000219253	Down	-5.20417	3.44e-07	Down	-0.817005	0.0906425	NA	-0.943416	0.0674231	NA	-0.536328	0.349924	NA	-3.71425	2.82e-06	Down	PREDICTED: fruit-specific protein-like [Nicotiana sylvestris]	-	-	-	-	-	-	-	--
MSTRG.39637	--	0.112475	0.992663	NA	-2.4021	0.847377	NA	1.1481	0.88128	NA	5.59387	0.000551859	Up	-0.730813	0.307322	NA	-1.54394	0.374827	NA	-1.34289	0.0756995	NA	2.06995	4.16e-11	Up	-	-	-	-	-	-	-	-	--
MSTRG.39638	--	0.718528	0.010337	NA	0.264306	0.505417	NA	0.79531	0.00203864	NA	2.7997	2.11e-90	Up	0.845388	3.31e-06	NA	-0.0296252	0.931963	NA	0.144948	0.8267	NA	1.98822	1.86e-48	Up	RNase H family protein [Solanum demissum]	-	-	-	-	-	-	-	--
MSTRG.39739	--	-0.953206	0.528719	NA	0.0771679	0.957016	NA	0.901596	0.32066	NA	5.30037	1.75e-68	Up	-0.482152	0.759892	NA	-0.230613	0.919804	NA	0.423211	0.841997	NA	4.82424	4.28e-23	Up	-	-	-	-	-	-	-	-	--
MSTRG.39743	--	1.5323	0.0306251	Up	0.075551	0.960177	NA	2.01926	0.000424478	Up	2.82498	6.33e-11	Up	1.36579	0.0105972	Up	0.613721	0.51418	NA	1.11622	0.094431	NA	2.73938	1.25e-13	Up	Methionyl-trna synthetase [Salix suchowensis]	-	-	-	-	GO:0043231//intracellular membrane-bounded organelle	-	GO:0006605//protein targeting;GO:0007165//signal transduction;GO:0009408//response to heat;GO:0043067//regulation of programmed cell death;GO:0061024//membrane organization	--
MSTRG.3978	PDF2.2	-0.764597	0.295854	NA	-0.13516	0.957016	NA	-1.19835	0.115897	NA	-3.1147	0.000495577	Down	-0.90957	0.0379802	NA	-0.184146	0.816957	NA	-0.623726	0.191162	NA	-1.83672	0.000403406	Down	defensin J1-2-like [Nicotiana tomentosiformis]	-	-	-	-	GO:0005618//cell wall;GO:0005911//cell-cell junction;GO:0016020//membrane	GO:0004857//enzyme inhibitor activity	GO:0000097//sulfur amino acid biosynthetic process;GO:0001906//cell killing;GO:0005976//polysaccharide metabolic process;GO:0006950//response to stress;GO:0009620//response to fungus;GO:0009826//unidimensional cell growth;GO:0032535//regulation of cellular component size;GO:0043479//pigment accumulation in tissues in response to UV light;GO:0045229//external encapsulating structure organization;G…	--
MSTRG.398	PAC1	-0.143735	0.372832	NA	-0.281969	0.288971	NA	-0.67745	1.69e-05	NA	-1.37719	7.11e-11	Down	-0.378871	0.0107328	NA	-0.344984	0.0280577	NA	-0.366456	0.0199843	NA	-1.12208	1.38e-09	Down	proteasome subunit alpha type-4 [Nicotiana tomentosiformis]	Genetic Information Processing	ko03050//Proteasome	ko03050//Proteasome	K02728	GO:0005840//ribosome;GO:0043231//intracellular membrane-bounded organelle;GO:0043234//protein complex	GO:0004175//endopeptidase activity	GO:0006006//glucose metabolic process;GO:0006090//pyruvate metabolic process;GO:0006970//response to osmotic stress;GO:0010038//response to metal ion;GO:0019941//modification-dependent protein catabolic process	--
MSTRG.39804	--	0.198287	0.803452	NA	0.0706047	0.937161	NA	0.639689	0.0110175	NA	1.43664	2.81e-14	Up	-0.105583	0.789227	NA	-0.00869096	0.729559	NA	0.0594135	0.611328	NA	1.0646	1.8e-07	Up	PREDICTED: serine/threonine-protein kinase-like protein At1g28390 [Nicotiana attenuata]	-	-	-	-	-	-	-	--
MSTRG.39824	--	-0.111302	0.660473	NA	0.66874	1.57e-05	NA	0.109611	0.859507	NA	0.442263	0.000670343	NA	0.893085	0.364717	NA	1.74562	0.00469203	Up	1.57771	0.0447513	Up	1.68281	0.00332368	Up	-	-	-	-	-	-	-	-	--
MSTRG.39826	--	1.34692	0.133195	NA	1.07505	0.298057	NA	1.15899	0.212359	NA	2.67763	1.14e-08	Up	3.18982	0.0957884	NA	2.49185	0.339144	NA	2.75489	0.305373	NA	4	0.00534067	Up	-	-	-	-	-	-	-	-	--
MSTRG.39832	--	3.85273	0.00240944	Up	2.49354	0.222587	NA	1.24393	0.711789	NA	-1.16046	0.814554	NA	1.89812	0.472022	NA	0.347923	0.944855	NA	-1.23704	0.882137	NA	-1.04439	0.850415	NA	protein Brevis radix-like 4 [Nicotiana tomentosiformis]	-	-	-	-	-	-	-	--
MSTRG.39848	--	-1.04666	1.59e-105	Down	0.131269	0.00727303	NA	-2.06545	3.15e-53	Down	-5.71383	0	Down	-0.388241	7.37e-24	NA	-0.468569	8.15e-29	NA	-1.12613	1.29e-125	Down	-3.68202	0	Down	PREDICTED: fruit-specific protein-like [Nicotiana sylvestris]	-	-	-	-	-	-	-	--
MSTRG.39884	--	0.736321	0.0316756	NA	-0.366952	0.581123	NA	0.833597	0.00183945	NA	1.07843	3.15e-08	Up	0.972456	0.00121156	NA	-0.21116	0.724533	NA	0.178388	0.869466	NA	1.32324	9.46e-09	Up	-	-	-	-	-	-	-	-	--
MSTRG.39898	Os03g0733400	0.284729	0.579609	NA	0.0565835	0.917347	NA	0.137504	0.853505	NA	0.906541	1.26e-07	NA	0.345558	0.374943	NA	0.472607	0.152971	NA	0.477368	0.197393	NA	1.10833	1.27e-07	Up	PREDICTED: zinc finger BED domain-containing protein RICESLEEPER 2-like [Nicotiana tabacum]	-	-	-	-	-	-	-	--
MSTRG.39920	At1g65750	0.666515	6.81e-09	NA	0.382442	0.00147572	NA	0.657462	1.67e-08	NA	1.15599	2.16e-42	Up	0.627776	3.65e-12	NA	0.167992	0.283634	NA	0.281981	0.0486185	NA	0.596504	6.83e-14	NA	PREDICTED: A-agglutinin anchorage subunit-like [Nicotiana sylvestris]	-	-	-	-	-	-	-	--
MSTRG.4000	--	-0.157081	0.595395	NA	-0.284636	0.590567	NA	-0.439188	0.0943062	NA	-1.71246	5.75e-07	Down	-0.156026	0.376214	NA	-0.2681	0.105536	NA	-0.324853	0.056474	NA	-1.2303	6.84e-11	Down	Peroxidase 5 [Capsicum baccatum]	-	-	-	-	-	-	-	--
MSTRG.40013	--	0.303671	0.708236	NA	0.207941	0.768126	NA	0.0856343	0.937414	NA	-1.16434	0.028263	Down	0.455082	0.250643	NA	0.0608033	0.965166	NA	0.265421	0.710443	NA	-1.36189	0.00343319	Down	PREDICTED: ubiquitin carboxyl-terminal hydrolase 13-like [Nicotiana tabacum]	-	-	-	-	-	-	-	--
MSTRG.40051	At2g30100	0.624491	0.0013836	NA	0.226121	0.297937	NA	0.138612	0.777219	NA	0.962938	9.23e-16	NA	1.17686	5.29e-14	Up	0.28306	0.3355	NA	0.198912	0.697357	NA	0.825839	1.3e-07	NA	PREDICTED: pentatricopeptide repeat-containing protein At2g30100, chloroplastic-like [Nicotiana sylvestris]	Cellular Processes	ko04146//Peroxisome	ko04146//Peroxisome	K13354	GO:0043231//intracellular membrane-bounded organelle	-	-	--
MSTRG.40120	--	0.609472	0.457093	NA	-0.35345	0.887166	NA	-0.522298	0.547213	NA	-2.06904	0.0183429	Down	0.284939	0.682139	NA	-1.11916	0.0184451	Down	-1.08471	0.0344682	Down	-3.1323	7.84e-06	Down	-	-	-	-	-	-	-	-	--
MSTRG.40147	--	1.20827	0.377177	NA	1.68012	0.076283	NA	-0.0786098	0.959665	NA	1.65951	0.0208602	Up	1.24793	0.9183	NA	2.49185	0.624551	NA	0.169925	0.982643	NA	2.55459	0.404479	NA	-	-	-	-	-	-	-	-	--
MSTRG.40157	--	0.451969	1.31e-05	NA	-0.138162	0.660707	NA	-0.902662	1.79e-16	NA	-3.16008	4.58e-78	Down	0.368632	0.000674595	NA	0.0554892	0.919223	NA	0.0469489	0.984921	NA	-1.35388	5.09e-21	Down	F-box/kelch-repeat protein SKIP11 [Capsicum baccatum]	-	-	-	-	-	-	-	--
MSTRG.40186	--	1.0306	7.33e-15	Up	0.587735	2.46e-05	NA	0.96874	4.02e-12	NA	1.65613	3.09e-57	Up	0.72557	6.48e-07	NA	0.516663	0.00020233	NA	0.592576	0.000143089	NA	1.29803	1.05e-30	Up	-	-	-	-	-	-	-	-	--
MSTRG.402	--	1	0.93754	NA	-4.32193	0.957016	NA	0.222392	0.970525	NA	5.53916	7.96e-05	Up	5.90689	0.656073	NA	6.05889	0.616274	NA	0	1	NA	10.0589	1.11e-06	Up	-	-	-	-	-	-	-	-	--
MSTRG.40205	--	0.0993072	0.981163	NA	-0.441552	0.739841	NA	0.924375	0.0305857	NA	1.29215	1.96e-05	Up	0.441214	0.4035	NA	0.60781	0.325509	NA	0.511318	0.29104	NA	1.74628	4.16e-09	Up	-	-	-	-	-	-	-	-	--
MSTRG.40217	--	1.77761	0.814146	NA	3.47805	0.220732	NA	4.51457	0.01652	Up	6.66838	3.97e-07	Up	7.64386	0.105201	NA	5.1964	0.88406	NA	8.73697	0.00781188	Up	9.63178	7.77e-05	Up	PREDICTED: thebaine 6-O-demethylase-like [Nicotiana sylvestris]	-	-	-	-	-	-	-	--
MSTRG.40265	--	-0.359832	0.815716	NA	-0.136736	0.967674	NA	-2.23266	0.0551465	NA	-2.77323	0.0262952	Down	-1.44119	0.218049	NA	-0.312242	0.851429	NA	-0.19388	0.916288	NA	-0.74708	0.597003	NA	-	-	-	-	-	-	-	-	--
MSTRG.40270	RE2	-0.0186458	0.93754	NA	-0.13843	0.943608	NA	-0.211626	0.619189	NA	-1.30009	0.00351092	Down	-0.153398	0.782009	NA	0.415665	0.346391	NA	0.0174572	0.972913	NA	-0.73279	0.096812	NA	Methionine aminopeptidase 1D, chloroplastic/mitochondrial [Capsicum annuum]	-	-	-	-	-	-	-	--
MSTRG.40277	--	-0.00704491	0.93754	NA	-0.385557	0.583049	NA	-0.216215	0.629711	NA	-1.58798	0.0010812	Down	0.0173429	0.994101	NA	-0.226214	0.644565	NA	-0.0230836	0.932169	NA	-0.581695	0.217425	NA	-	-	-	-	-	-	-	-	--
MSTRG.40437	RBK2	0.514364	0.0432738	NA	0.243415	0.361595	NA	0.551877	0.00612184	NA	1.34841	6.08e-26	Up	0.389646	0.066687	NA	0.245631	0.364591	NA	0.34131	0.239407	NA	0.793948	3.26e-08	NA	PREDICTED: serine/threonine-protein kinase BUR1-like [Nicotiana tabacum]	-	-	-	-	-	GO:0004672//protein kinase activity;GO:0032550//purine ribonucleoside binding	GO:0006464//cellular protein modification process;GO:0006796//phosphate-containing compound metabolic process	--
MSTRG.40489	--	6.44294	1.48e-05	Up	0.192645	0.985358	NA	-4.54432	0.937351	NA	0.36257	0.934542	NA	5.43582	0.000587527	Up	1.8365	0.753083	NA	-4.54432	0.939155	NA	-4.54432	0.942712	NA	CASP-like protein 4A1 isoform X1 [Morus notabilis]	-	-	-	-	-	-	-	--
MSTRG.40504	--	1.64669	0.00308231	Up	0.0117772	0.982242	NA	1.03505	0.185138	NA	3.53992	9.87e-28	Up	0.492658	0.553994	NA	-0.5281	0.545635	NA	0.32916	0.797071	NA	2.212	4.63e-12	Up	-	-	-	-	-	-	-	-	--
MSTRG.40506	--	-0.0273505	0.937915	NA	0.513218	0.434956	NA	-0.496305	0.472355	NA	-0.966525	0.206194	NA	-0.709558	7.03e-07	NA	-0.615117	2.11e-05	NA	-0.479812	0.00134407	NA	-1.27502	2.18e-10	Down	-	-	-	-	-	-	-	-	--
MSTRG.40621	--	2.32281	5.5e-24	Up	0.0349761	0.956942	NA	0.966421	0.0116056	NA	0.461843	0.095356	NA	1.79518	3.96e-12	Up	0.181404	0.855824	NA	0.316259	0.724812	NA	0.0600248	0.820841	NA	hypothetical protein A4A49_13874 [Nicotiana attenuata]	-	-	-	-	-	-	-	--
MSTRG.40703	--	0.360402	0.818183	NA	-0.387452	0.867906	NA	-0.376563	0.704915	NA	-2.95072	0.00291677	Down	-0.76033	0.224639	NA	-0.275838	0.749901	NA	-0.647119	0.319293	NA	-2.65015	0.000313963	Down	PREDICTED: root meristem growth factor 1 isoform X2 [Nicotiana sylvestris]	-	-	-	-	-	-	-	--
MSTRG.40721	--	0.0996749	0.919397	NA	0.124511	0.460329	NA	-0.053473	0.700156	NA	-1.90005	8.83e-23	Down	-0.0424673	0.797392	NA	-0.533319	6.86e-05	NA	-0.253622	0.0567024	NA	-1.91307	5.55e-27	Down	Transposon Ty3-I Gag-Pol polyprotein [Senna tora]	-	-	-	-	-	-	-	--
MSTRG.40782	--	0.198546	0.986924	NA	0.156726	0.979723	NA	1.01178	0.747593	NA	3.22913	0.000964608	Up	-0.420843	0.873041	NA	-0.330645	0.921796	NA	0.451509	0.888213	NA	2.07617	0.00628734	Up	-	-	-	-	-	-	-	-	--
MSTRG.40784	--	1.17719	0.717528	NA	0	0.998539	NA	3.35755	0.000175776	Up	4.69792	6.8e-13	Up	-1.91427	0.268512	NA	-1.36678	0.535875	NA	-0.695847	0.783474	NA	1.91862	0.00650645	Up	hypothetical protein A4A49_31519 [Nicotiana attenuata]	-	-	-	-	-	-	-	--
MSTRG.40794	--	0	1	NA	0	1	NA	0	1	NA	0	1	NA	0.217846	0.921895	NA	0.32827	0.854986	NA	0.407071	0.832217	NA	2.0469	9.26e-05	Up	-	-	-	-	-	-	-	-	--
MSTRG.40810	--	-0.281476	0.573009	NA	-0.178841	0.915691	NA	-0.06146	0.900077	NA	-1.36884	0.00310295	Down	-0.47382	0.206501	NA	0.43895	0.218656	NA	0.157818	0.87293	NA	-0.879277	0.0284843	NA	-	-	-	-	-	-	-	-	--
MSTRG.40811	--	0.867015	3.21e-19	NA	0.347222	0.000998417	NA	0.736311	3.3e-12	NA	1.35577	1.89e-72	Up	2.85946	2.85e-20	Up	1.89638	6.29e-07	Up	3.48006	1.19e-34	Up	2.28723	1.4e-11	Up	bromodomain-containing protein 4-like protein isoform X3 [Cinnamomum micranthum f. kanehirae]	-	-	-	-	-	-	-	--
[truncated: 22,153 more rows]

## Sheet: Table S3
Table S3 GO enrichment analysis for DEGs in resistant and susceptible cultivars of tobacco
Sample name	Class	GO ID	Description	Qvalue	Up-regulated	Down-regulated	Gene ID
[truncated: 3,840 more rows]

## Sheet: Table S4
Table S4 KEGG enrichment analysis for DEGs identified in resistant and susceptible tobacco cultivars
[truncated: 160 more rows]

[truncated: 4 more sheets: Table S5, Table S6, Table S7, Table S8]
